# Supplementary material for: [O-Ethyl (Z)-N-(2-chloro­phen­yl)thio­carbamato-κS](tricyclo­hexyl­phosphine-κP)gold(I)
Source: Acta Crystallogr Sect E Struct Rep Online. 2010 Apr 10;66(Pt 5):m498. doi: 10.1107/S160053681001189X (PMC2979177; doi:10.1107/S160053681001189X)
Supplement: Supplementary file 2 [file e-66-0m498-Isup2.hkl]

#
# h,k,l, Fc-squared, Fo-squared, sigma(Fo-squared) and status flag
#
data_I
_shelx_title ' '
_shelx_refln_list_code          4
_shelx_F_calc_maximum      388.89
_exptl_crystal_F_000      1384.00
_reflns_d_resolution_high  0.7696
 
loop_
 _symmetry_equiv_pos_as_xyz
 'x, y, z'
 '-x+1/2, y+1/2, -z+1/2'
 '-x, -y, -z'
 'x-1/2, -y-1/2, z-1/2'
 
_cell_length_a    12.0513
_cell_length_b    18.2460
_cell_length_c    13.9712
_cell_angle_alpha  90.000
_cell_angle_beta  108.892
_cell_angle_gamma  90.000
 
_shelx_F_squared_multiplier     1.000
 
loop_
 _refln_index_h
 _refln_index_k
 _refln_index_l
 _refln_F_squared_calc
 _refln_F_squared_meas
 _refln_F_squared_sigma
 _refln_observed_status
   2   0   0   151233.89   139100.89   7187.93 o
   4   0   0    49767.65    51654.26   2688.58 o
   6   0   0      200.25      325.86     63.73 o
   8   0   0       17.32       43.52     61.47 o
  10   0   0     2409.09     1793.38    169.86 o
  12   0   0     1952.68     1698.28    175.08 o
  14   0   0     2227.73     1975.81    209.56 o
   1   1   0    55490.23    31590.07   1645.14 o
   2   1   0     9389.39    10555.76    322.98 o
   3   1   0    10681.58    11664.69    359.31 o
   4   1   0    10806.90    11789.58    367.72 o
   5   1   0     2794.73     3588.58    168.58 o
   6   1   0     9757.65     8765.19    349.23 o
   7   1   0       16.21       67.73     37.10 o
   8   1   0    15086.07    15089.02    588.32 o
   9   1   0      398.29      392.13     98.07 o
  10   1   0    11699.76    10243.57    423.09 o
  11   1   0      397.59      480.89    115.59 o
  12   1   0     3779.59     3807.22    201.44 o
  13   1   0      754.22      747.66    176.36 o
  14   1   0      887.21      606.43     96.50 o
   0   2   0    66146.44    62807.09   3255.66 o
   1   2   0     3487.52     4232.97    115.87 o
   2   2   0    55992.34    62112.29   1958.76 o
   3   2   0    13974.04    15355.30    471.34 o
   4   2   0     4294.23     4224.06    157.88 o
   5   2   0    16752.58    16936.01    525.35 o
   6   2   0       48.89       52.51     31.60 o
   7   2   0    13433.16    13675.29    532.69 o
   8   2   0      840.68      763.97     72.97 o
   9   2   0     7186.82     7360.34    430.57 o
  10   2   0       66.69       75.79     52.92 o
  11   2   0     5184.87     5182.56    245.37 o
  12   2   0      238.15      311.81     72.61 o
  13   2   0     1852.91     1987.77    142.55 o
  14   2   0      372.28      372.20     70.55 o
   1   3   0   111107.96   123317.80   3081.68 o
   2   3   0     2725.28     2550.76     77.68 o
   3   3   0    49757.12    51161.17   1198.03 o
   4   3   0     2594.99     2939.61    137.00 o
   5   3   0     9910.05    10396.34    287.99 o
   6   3   0       23.16       34.69     27.52 o
   7   3   0      457.82      382.75     60.76 o
   8   3   0      377.40      408.39     58.26 o
   9   3   0      762.49      608.30     92.21 o
  10   3   0      145.54      264.85     62.19 o
  11   3   0     1066.78     1100.17     83.15 o
  12   3   0      315.18      268.95     56.92 o
  13   3   0     2508.68     2551.05    135.97 o
  14   3   0       29.93       20.59     71.89 o
   0   4   0    49108.05    52165.45   1928.96 o
   1   4   0    21074.35    24442.61    585.45 o
   2   4   0     8826.33     9745.05    264.41 o
   3   4   0    27948.77    29539.89    779.91 o
   4   4   0    17552.59    17147.91    413.12 o
   5   4   0     7968.81     7692.44    219.38 o
   6   4   0     3129.41     2971.03    112.57 o
   7   4   0     9138.96     8447.62    281.16 o
   8   4   0      244.83      306.31     61.74 o
   9   4   0     7406.51     6971.58    247.21 o
  10   4   0       71.78      -49.60     66.38 o
  11   4   0     5165.76     4791.36    192.48 o
  12   4   0      745.40      732.44     76.20 o
  13   4   0     1536.23     1423.32    165.76 o
  14   4   0      695.78      584.58    141.81 o
   1   5   0    68061.59    72197.59   1711.03 o
   2   5   0    15995.29    17030.69    454.62 o
   3   5   0    15824.48    16253.65    436.85 o
   4   5   0    18092.77    19284.71    463.13 o
   5   5   0      127.43      158.54     24.09 o
   6   5   0    10640.27    10642.03    300.51 o
   7   5   0      646.17      737.82     49.80 o
   8   5   0     4043.31     4020.18    250.33 o
   9   5   0       19.86       57.02     50.64 o
  10   5   0     3372.58     2987.79    136.16 o
  11   5   0      601.72      586.58     66.13 o
  12   5   0     1313.22     1116.70    115.98 o
  13   5   0      638.96      741.76    121.46 o
  14   5   0      671.43      566.25    104.60 o
   0   6   0    53351.04    54909.18   2034.33 o
   1   6   0      105.39      101.48     15.42 o
   2   6   0    32873.58    35045.64    837.31 o
   3   6   0       69.43       60.00     18.31 o
   4   6   0    18553.30    18754.88    413.11 o
   5   6   0     2333.85     2150.73     71.11 o
   6   6   0     5057.69     4679.65    147.22 o
   7   6   0      280.00      234.45     35.68 o
   8   6   0      274.59      231.05     45.76 o
   9   6   0      491.11      479.39     56.13 o
  10   6   0      283.55      298.57     53.04 o
  11   6   0      164.13      193.63     67.10 o
  12   6   0     2215.55     1757.22    144.77 o
  13   6   0      170.14       81.42     95.88 o
  14   6   0     2071.39     2499.72    185.65 o
   1   7   0     4245.41     4748.25    140.47 o
   2   7   0     7904.75     8337.96    208.70 o
   3   7   0      951.90      893.49     44.34 o
   4   7   0    21271.80    23284.71    624.63 o
   5   7   0     1455.05     1475.23     57.60 o
   6   7   0    13394.79    13222.80    330.58 o
   7   7   0      921.03      829.72     54.17 o
   8   7   0     6266.80     6132.93    194.02 o
   9   7   0       13.67       35.24     39.44 o
  10   7   0     2865.81     2774.44    216.98 o
  11   7   0      433.34      470.05    108.67 o
  12   7   0     2696.58     2467.19    172.38 o
  13   7   0      406.44      264.24    151.13 o
  14   7   0      770.16      931.10    126.45 o
   0   8   0    10507.94    11107.98    432.56 o
   1   8   0     1212.78     1318.90     81.17 o
   2   8   0    28324.11    31016.37    745.20 o
   3   8   0    10128.95    10256.81    286.23 o
   4   8   0     5236.20     5246.41    158.38 o
   5   8   0     3233.39     3212.67     97.98 o
   6   8   0     1934.49     2000.46     73.93 o
   7   8   0     3112.33     3085.51    113.07 o
   8   8   0       17.80       41.65     34.89 o
   9   8   0     1167.61     1079.62    106.45 o
  10   8   0       94.50       23.54     60.96 o
  11   8   0     1446.92     1419.02    131.97 o
  12   8   0      933.23      965.29    117.54 o
  13   8   0      422.74      371.41     91.02 o
   1   9   0    32197.01    33262.25    882.57 o
   2   9   0     4452.94     4479.22    121.95 o
   3   9   0    23415.80    23481.67    630.57 o
   4   9   0     4260.45     3979.45    150.87 o
   5   9   0     5294.54     5317.43    148.74 o
   6   9   0      970.64      960.31     64.48 o
   7   9   0      989.27     1013.73     55.65 o
   8   9   0      524.39      569.41     67.40 o
   9   9   0      215.95      191.60     63.74 o
  10   9   0      509.54      360.21     82.18 o
  11   9   0     1554.06     1747.43    190.06 o
  12   9   0      373.42      375.27     86.43 o
  13   9   0     1572.69     1682.27    441.46 o
   0  10   0      163.02      219.01     72.35 o
   1  10   0     1312.71     1289.25     58.66 o
   2  10   0       53.21       69.97     18.15 o
   3  10   0     6885.79     6701.54    197.93 o
   4  10   0       37.30       82.97     28.44 o
   5  10   0     6035.30     6066.07    167.31 o
   6  10   0       73.81      109.70     30.31 o
   7  10   0     4051.62     3893.91    141.47 o
   8  10   0      325.82      274.19     54.63 o
   9  10   0     3606.99     3863.57    459.76 o
  10  10   0      103.73      203.87     75.88 o
  11  10   0     3136.94     3290.51    202.81 o
  12  10   0       83.95      128.61     74.09 o
  13  10   0     1309.53     1451.81    209.85 o
   1  11   0    19422.65    19888.04    539.62 o
   2  11   0       32.25       15.35     23.24 o
   3  11   0    13014.54    12636.67    353.45 o
   4  11   0       73.86       72.03     38.44 o
   5  11   0     2433.98     2421.50     85.50 o
   6  11   0      169.60      212.53     43.30 o
   7  11   0      145.31       94.60     40.94 o
   8  11   0     1283.61     1203.92     80.18 o
   9  11   0        4.77       31.86     49.76 o
  10  11   0     1111.91     1263.16    125.61 o
  11  11   0      578.46      791.47    109.69 o
  12  11   0      443.09      480.88    104.08 o
  13  11   0      657.12      709.42    115.83 o
   0  12   0    22689.88    22867.83    874.98 o
   1  12   0      167.69      144.61     27.26 o
   2  12   0    19025.30    19019.26    603.57 o
   3  12   0     1941.65     2008.07     83.45 o
   4  12   0     3773.75     3814.36    129.63 o
   5  12   0     4665.48     4406.81    153.35 o
   6  12   0      798.74      758.79     63.15 o
   7  12   0     1680.67     1528.63     93.74 o
   8  12   0        9.95      -34.12     38.56 o
   9  12   0     1106.67      875.34     89.72 o
  10  12   0      619.09      550.35     99.18 o
  11  12   0      646.00      731.25    289.55 o
  12  12   0     1087.94      948.06    328.83 o
   1  13   0      165.76      202.72     33.14 o
   2  13   0     1317.76     1180.92     64.16 o
   3  13   0        1.12      -46.20     30.80 o
   4  13   0     3483.65     3529.60    340.49 o
   5  13   0        1.18       -3.11     41.79 o
   6  13   0     4431.79     4130.90    150.37 o
   7  13   0        2.16       -2.58     37.77 o
   8  13   0     4242.89     4355.85    161.71 o
   9  13   0       57.60       57.31     56.24 o
  10  13   0     3124.69     2817.34    189.05 o
  11  13   0       68.97       93.68     82.43 o
  12  13   0     1290.52     1125.48    136.49 o
   0  14   0    22179.45    21817.72    843.67 o
   1  14   0       36.67      -22.86     34.06 o
   2  14   0    17449.41    17181.30    476.76 o
   3  14   0       86.67       70.70     47.64 o
   4  14   0     5633.22     5486.12    210.22 o
   5  14   0      375.72      362.97     50.26 o
   6  14   0     1241.69     1094.32     85.01 o
   7  14   0      859.33      886.51     71.68 o
   8  14   0       66.04        9.39     43.87 o
   9  14   0      718.91      732.72     84.59 o
  10  14   0      143.98      141.83     77.03 o
  11  14   0      183.46      180.53     84.17 o
   1  15   0     7685.40     7660.66    232.44 o
   2  15   0     1559.97     1606.70     96.35 o
   3  15   0     5463.53     4637.07    288.42 o
   4  15   0     2752.76     2514.92     97.37 o
   5  15   0     1278.52     1324.52     80.68 o
   6  15   0     1470.74     1295.01     82.12 o
   7  15   0      183.61      178.83     50.34 o
   8  15   0      868.47      860.34     74.69 o
   9  15   0      246.70      357.47     62.10 o
  10  15   0     1047.29     1097.12    128.09 o
  11  15   0      555.37      488.41    156.57 o
   0  16   0      304.72      152.82     59.72 o
   1  16   0      314.82      426.00     98.84 o
   2  16   0      186.16      155.12     51.45 o
   3  16   0     2116.17     2202.04    117.01 o
   4  16   0      141.09       79.14     41.83 o
   5  16   0     2676.39     2413.32    110.37 o
   6  16   0       85.00       21.33     62.78 o
   7  16   0     2590.85     2408.63    115.38 o
   8  16   0       85.70       64.28     48.03 o
   9  16   0     2324.17     2365.92    188.14 o
  10  16   0       92.11       21.84     99.84 o
   1  17   0     7173.29     6605.77    318.86 o
   2  17   0        8.97        8.43     48.68 o
   3  17   0     3403.45     3048.65    242.05 o
   4  17   0       49.54      155.21     45.01 o
   5  17   0     1620.47     1499.83     88.38 o
   6  17   0      134.32      182.23     51.06 o
   7  17   0      187.21      127.99     50.29 o
   8  17   0      284.09      211.40     58.90 o
   9  17   0        0.47       23.02     61.81 o
  10  17   0      114.72       88.53     82.53 o
   0  18   0     3603.01     4101.55    312.72 o
   1  18   0       81.80      186.70     56.33 o
   2  18   0     2770.74     2786.85    138.35 o
   3  18   0      813.47      768.47     66.34 o
   4  18   0     1825.26     1811.13     97.03 o
   5  18   0      619.00      660.22     67.11 o
   6  18   0      451.52      485.79     62.42 o
   7  18   0      659.14      662.35     71.54 o
   8  18   0        0.02      -23.69     50.98 o
   9  18   0      567.27      446.11     80.88 o
   1  19   0      630.84      533.12     92.40 o
   2  19   0      145.89      194.39     60.19 o
   3  19   0      105.23       96.08     46.89 o
   4  19   0      725.78      673.05     66.42 o
   5  19   0       26.29      -65.17     43.45 o
   6  19   0     1216.81     1163.73     87.38 o
   7  19   0       41.59       77.77     51.30 o
   8  19   0     1113.65     1178.63     94.17 o
   0  20   0     3692.52     3698.53    309.90 o
   1  20   0       23.37       70.22     73.03 o
   2  20   0     2561.12     2562.69    275.70 o
   3  20   0       16.68       22.15     68.96 o
   4  20   0     1367.76     1136.90     82.30 o
   5  20   0       19.25       18.45     47.64 o
   6  20   0      279.00      288.09     60.61 o
   7  20   0       83.73       22.97     54.02 o
   1  21   0     1223.71     1280.32    136.13 o
   2  21   0      228.09      195.53     88.66 o
   3  21   0      989.99      945.72    302.41 o
   4  21   0      342.60      247.78     88.20 o
   5  21   0      307.41      460.57     67.68 o
   6  21   0      348.05      325.51     65.04 o
   0  22   0      245.69      133.96    124.35 o
   1  22   0       18.37        4.75     73.54 o
   2  22   0      165.15      237.90     87.65 o
   3  22   0      116.96       89.81     92.98 o
   4  22   0       19.67      -56.47     71.45 o
   5  22   0      265.97      292.83    141.31 o
   1  23   0     1409.20     1346.52    146.67 o
   2  23   0        8.29        8.42     85.95 o
   3  23   0      762.60      933.19    129.62 o
 -15   0   1     1862.29     1629.60    196.00 o
 -13   0   1     3931.05     3723.97    279.23 o
 -11   0   1     3831.26     3584.64    262.98 o
  -9   0   1     2449.15     2209.96    183.85 o
  -7   0   1     4933.42     5150.36    313.15 o
  -5   0   1      864.26      921.92     61.92 o
  -3   0   1     1195.40     1157.62     90.02 o
  -1   0   1    55472.64       -7.63      5.09 o
   3   0   1    42888.50    42674.65   2223.95 o
   5   0   1    26739.39    27182.30   1436.99 o
   7   0   1    16431.55    14721.64    808.58 o
   9   0   1     7744.55     7041.53    427.75 o
  11   0   1      264.69      357.23    102.87 o
  13   0   1       10.73       78.00     98.49 o
 -15   1   1      318.20      319.81     91.88 o
 -14   1   1      364.72      451.82     86.63 o
 -13   1   1      237.37      203.27     72.00 o
 -12   1   1      445.30      539.57     81.30 o
 -11   1   1      277.03      236.00     63.96 o
 -10   1   1      646.91      620.66     78.13 o
  -9   1   1     1546.82     1609.62    127.39 o
  -8   1   1     1607.09     1880.08    111.86 o
  -7   1   1    17483.98    18223.21    778.98 o
  -6   1   1       61.53       28.27     29.71 o
  -5   1   1    83619.13    82032.78   2458.94 o
  -4   1   1        1.94       10.71     16.63 o
  -3   1   1   144958.98   134097.36   6088.21 o
  -2   1   1     8008.07     8704.84    329.05 o
  -1   1   1    49322.23    51525.63   3062.67 o
   0   1   1     7793.14       -5.09      3.39 o
   1   1   1    14368.02    15851.60    579.17 o
   2   1   1    49897.99    53702.93   1968.51 o
   3   1   1       83.31      105.62     26.48 o
   4   1   1     9863.25    11250.41    430.96 o
   5   1   1      483.11      689.10     55.85 o
   6   1   1     4320.24     3990.07    421.81 o
   7   1   1     1793.14     1837.13    105.86 o
   8   1   1     2514.93     2474.05    135.24 o
   9   1   1     9234.76     7543.41    504.41 o
  10   1   1     1174.01      961.18     93.18 o
  11   1   1     7789.94     6943.64    309.09 o
  12   1   1       10.49       94.51     60.79 o
  13   1   1     4597.23     4400.91    229.35 o
  14   1   1       10.53       -5.59     71.37 o
 -15   2   1      859.35      983.28    124.63 o
 -14   2   1      330.31      335.56     90.98 o
 -13   2   1     1473.46     1438.38    142.87 o
 -12   2   1       72.56       81.64    107.40 o
 -11   2   1     1252.71     1453.95    204.55 o
 -10   2   1      141.32      128.23     52.60 o
  -9   2   1      307.45      380.17     63.19 o
  -8   2   1     4312.09     4434.98    479.68 o
  -7   2   1     1987.84     2037.40    118.71 o
  -6   2   1    19882.38    19902.19    617.29 o
  -5   2   1      218.79      250.85     31.39 o
  -4   2   1    34371.66    34317.64   1267.82 o
  -3   2   1      749.64      929.23     59.81 o
  -2   2   1    11509.14    11772.12    313.39 o
  -1   2   1    11139.90    12014.29    408.62 o
   0   2   1    34297.98    35164.88   2257.89 o
   1   2   1      428.78      557.39     22.22 o
   2   2   1     3665.82     3561.97    102.20 o
   3   2   1    23352.31    24895.43    923.92 o
   4   2   1     1171.48     1294.25     71.96 o
   5   2   1    11466.70    11811.56    456.02 o
   6   2   1     1994.10     2031.74    109.61 o
   7   2   1     6047.39     6122.18    260.67 o
   8   2   1     6585.93     6473.94    364.30 o
   9   2   1     2002.18     2050.69    126.45 o
  10   2   1    10915.69     9837.86    410.74 o
  11   2   1      470.75      425.79     74.22 o
  12   2   1     6047.98     5839.76    274.85 o
  13   2   1        0.04      -45.69     65.37 o
  14   2   1     2104.39     2588.74    198.60 o
 -14   3   1     2441.56     2151.94    162.62 o
 -13   3   1        4.22       33.60     51.11 o
 -12   3   1     3539.74     3358.64    159.12 o
 -11   3   1      170.52      178.49     53.72 o
 -10   3   1     3027.43     2828.38    247.01 o
  -9   3   1      211.68      200.91     51.02 o
  -8   3   1     3566.19     3356.84    136.31 o
  -7   3   1     1403.08     1769.06    140.05 o
  -6   3   1     3136.39     3188.16    105.89 o
  -5   3   1     4971.57     5194.11    167.31 o
  -4   3   1      344.51      324.00     58.28 o
  -3   3   1     1900.76     1887.17     63.71 o
  -2   3   1    64244.08    70856.16   2133.35 o
  -1   3   1       37.63       32.70     13.98 o
   0   3   1    43441.25    49812.55   1159.71 o
   1   3   1       45.90       47.80     10.64 o
   2   3   1    75886.86    82850.27   1929.37 o
   3   3   1      434.35      362.98     40.92 o
   4   3   1    16100.73    15718.19    489.04 o
   5   3   1      267.93      356.71     63.66 o
   6   3   1    20649.25    21858.81    824.43 o
   7   3   1      202.36       99.73     41.66 o
   8   3   1    10088.97     9020.00    844.62 o
   9   3   1      477.20      301.31     73.91 o
  10   3   1     2961.66     3137.53    343.95 o
  11   3   1      195.10      114.00     47.93 o
  12   3   1      128.85       67.55     69.05 o
  13   3   1       85.16       56.49     54.37 o
  14   3   1       19.27     -105.39     81.04 o
 -14   4   1      285.12       71.31     72.76 o
 -13   4   1      282.02      272.26     82.83 o
 -12   4   1        7.18        7.59     54.13 o
 -11   4   1      552.92      523.90     61.61 o
 -10   4   1     1542.82     1418.99     87.50 o
  -9   4   1      817.49      815.49     65.39 o
  -8   4   1     7281.73     6752.64    206.38 o
  -7   4   1     1344.39     1334.06    100.76 o
  -6   4   1    37648.67    38932.26   1030.98 o
  -5   4   1      224.60      226.22     33.64 o
  -4   4   1    75441.59    76439.32   2001.04 o
  -3   4   1     3864.19     3938.11    187.28 o
  -2   4   1    89615.31   100090.36   2763.69 o
  -1   4   1    37454.47    40129.45   1051.31 o
   0   4   1    13191.75    14465.12    383.47 o
   1   4   1     1121.10     1070.89     32.93 o
   2   4   1      576.46      598.65     24.09 o
   3   4   1     2353.13     2669.29     76.79 o
   4   4   1       32.55       51.43     22.57 o
   5   4   1       83.36      108.60     27.19 o
   6   4   1      564.02      518.18     44.46 o
   7   4   1     2037.31     2062.05     96.39 o
   8   4   1     5434.31     5345.40    196.81 o
   9   4   1      544.12      559.56     59.37 o
  10   4   1     9260.19     9225.72    319.66 o
  11   4   1       10.02       43.69     43.78 o
  12   4   1     5598.78     5514.74    390.91 o
  13   4   1        1.60      -21.01     51.67 o
  14   4   1     1839.99     1777.78    152.95 o
 -14   5   1     1465.23     1694.45    151.58 o
 -13   5   1        7.22        4.10     61.80 o
 -12   5   1     1930.54     1821.24    142.42 o
 -11   5   1      205.74      293.77     54.21 o
 -10   5   1     1988.48     2081.36    106.81 o
  -9   5   1     1432.67     1588.01     99.71 o
  -8   5   1     1188.53     1076.96     61.11 o
  -7   5   1     6015.22     5986.06    198.72 o
  -6   5   1     4411.67     4427.65    169.19 o
  -5   5   1    29778.36    31204.49    828.52 o
  -4   5   1        6.67       21.05     16.05 o
  -3   5   1    24581.87    25707.92    681.66 o
  -2   5   1     1618.43     1603.65     55.18 o
  -1   5   1    63581.74    70218.13   1835.07 o
   0   5   1    22431.08    23813.53    628.40 o
   1   5   1    12797.98    14568.32    321.71 o
   2   5   1    12383.48    12863.21    285.41 o
   3   5   1      886.72      950.85     38.44 o
   4   5   1     5292.44     5183.82    137.17 o
   5   5   1      690.65      610.98     79.95 o
   6   5   1     6243.31     5865.25    203.84 o
   7   5   1     2754.02     2846.64    120.72 o
   8   5   1     3703.74     3492.65    143.01 o
   9   5   1     9252.06     9329.00    325.06 o
  10   5   1     1181.11     1198.54     85.59 o
  11   5   1     3849.36     3587.53    158.61 o
  12   5   1      145.39       92.83     54.31 o
  13   5   1     2207.12     2255.26    166.47 o
  14   5   1       13.76        8.39     78.36 o
 -14   6   1        4.25       48.49     92.21 o
 -13   6   1     2564.92     2215.03    164.88 o
 -12   6   1        4.69       -8.95     57.52 o
 -11   6   1     3734.78     3584.81    203.13 o
 -10   6   1      343.38      308.65     51.06 o
  -9   6   1     5580.54     5380.14    175.35 o
  -8   6   1      677.12      700.53     51.91 o
  -7   6   1     4366.49     4446.90    144.81 o
  -6   6   1     4002.28     3726.25    122.86 o
  -5   6   1      307.68      350.30     29.52 o
  -4   6   1     9720.25    10332.22    286.44 o
  -3   6   1     2870.20     3074.10     95.96 o
  -2   6   1     6126.04     6663.89    187.93 o
  -1   6   1    18171.90    19657.35    523.61 o
   0   6   1      403.02      394.51     26.33 o
   1   6   1    34942.31    39616.48    944.85 o
   2   6   1      611.91      710.82     35.92 o
   3   6   1    27948.50    27840.42    661.37 o
   4   6   1      276.32      219.86     24.95 o
   5   6   1    14765.03    14868.42    364.57 o
   6   6   1      378.46      369.33     40.52 o
   7   6   1    12784.13    12319.69    401.37 o
   8   6   1      223.12      170.25     42.15 o
   9   6   1     6883.33     6755.43    378.15 o
  10   6   1      193.90      353.89     65.29 o
  11   6   1     1125.71     1192.28     88.24 o
  12   6   1      494.37      521.18     90.84 o
  13   6   1        0.97      107.15     74.80 o
  14   6   1      164.23      253.92     87.58 o
 -14   7   1       63.85       71.39     81.49 o
 -13   7   1       10.52       48.53     75.88 o
 -12   7   1      176.80      183.31    124.35 o
 -11   7   1      191.71      149.71     67.45 o
 -10   7   1      303.65      335.51     75.93 o
  -9   7   1     1961.65     1779.67     85.55 o
  -8   7   1      113.05       61.97     33.81 o
  -7   7   1     8830.71     9020.64    264.10 o
  -6   7   1        5.35       -5.04     19.59 o
  -5   7   1    28406.96    29470.74    786.83 o
  -4   7   1      419.40      430.87     34.76 o
  -3   7   1    66520.59    71011.04   1856.55 o
  -2   7   1     1248.39     1236.57     72.16 o
  -1   7   1    55484.82    59148.63   1551.21 o
   0   7   1      164.36      126.20     21.55 o
   1   7   1    29923.35    32525.75    778.89 o
   2   7   1      147.55      122.52     15.96 o
   3   7   1     2133.01     2015.82     65.11 o
   4   7   1       30.61       99.86     29.20 o
   5   7   1       11.67       21.93     21.46 o
   6   7   1      679.48      768.35     45.67 o
   7   7   1     2449.74     2538.10    249.07 o
   8   7   1     1297.33     1328.60    108.62 o
   9   7   1     5944.94     5379.20    203.54 o
  10   7   1       64.16       67.84     46.00 o
  11   7   1     6706.17     7058.14    332.63 o
  12   7   1        0.42       30.30     69.19 o
  13   7   1     2733.60     2461.05    181.10 o
 -14   8   1      168.36      169.75    154.66 o
 -13   8   1     1522.94     1570.69    143.30 o
 -12   8   1        2.64      -71.35     61.80 o
 -11   8   1     2587.62     2339.29    163.23 o
 -10   8   1      102.04      169.68     67.41 o
  -9   8   1     2975.33     2649.56    281.97 o
  -8   8   1      938.93      988.83    146.30 o
  -7   8   1     2319.38     2360.91    142.55 o
  -6   8   1     6439.25     6198.32    187.67 o
  -5   8   1      639.74      648.51     51.10 o
  -4   8   1    29305.88    29593.66    944.56 o
  -3   8   1     2122.21     2242.75    100.43 o
  -2   8   1    37149.37    40134.21   1059.96 o
  -1   8   1    19237.31    20947.46    560.97 o
   0   8   1    30151.85    32295.91    854.77 o
   1   8   1    33618.34    35803.34    858.23 o
   2   8   1     5257.11     5564.39    124.79 o
   3   8   1     7785.99     8274.07    210.67 o
   4   8   1      179.27      171.13     26.50 o
   5   8   1     7977.74     7802.45    203.04 o
   6   8   1     2580.63     2501.89    109.33 o
   7   8   1     4994.48     5095.76    188.41 o
   8   8   1     4613.63     4587.65    176.74 o
   9   8   1     2924.73     3028.39    137.49 o
  10   8   1     3904.88     4439.41    230.65 o
  11   8   1      830.65      767.59    103.82 o
  12   8   1     1058.03     1196.99    175.30 o
  13   8   1       12.23      -51.12     77.10 o
 -13   9   1       47.20       69.61     91.22 o
 -12   9   1     2695.96     2618.50    182.39 o
 -11   9   1      180.27      141.77     72.59 o
 -10   9   1     3980.41     4206.79    259.97 o
  -9   9   1     1369.23     1337.03    109.30 o
  -8   9   1     2313.36     2209.54    260.76 o
  -7   9   1     1555.03     1509.57     95.38 o
  -6   9   1     2541.80     2547.92     94.88 o
  -5   9   1     1895.53     1805.12     94.76 o
  -4   9   1     2609.37     2543.40    121.42 o
  -3   9   1     6890.22     6614.70    192.35 o
  -2   9   1     5193.63     5039.51    151.47 o
  -1   9   1     5128.84     5468.20    162.48 o
   0   9   1    23309.45    23142.15    619.72 o
   1   9   1      671.34      615.33     33.10 o
   2   9   1     7101.01     6987.67    181.79 o
   3   9   1       93.98       87.76     22.63 o
   4   9   1     5820.26     6115.61    164.83 o
   5   9   1      276.60      285.79     32.46 o
   6   9   1     7752.91     7383.38    286.15 o
   7   9   1       19.31        1.73     33.09 o
   8   9   1     5941.10     5589.01    208.36 o
   9   9   1      182.34      145.31     62.02 o
  10   9   1     1014.70      907.09    268.14 o
  11   9   1      922.41     1038.03    169.50 o
  12   9   1      144.85      162.18     83.53 o
  13   9   1      245.32       90.49     76.75 o
 -13  10   1       26.83        9.67     79.07 o
 -12  10   1       27.37      -31.70     84.65 o
 -11  10   1       63.38      124.42     69.72 o
 -10  10   1      741.24      876.04     85.81 o
  -9  10   1        6.01      -43.58     43.74 o
  -8  10   1     3887.57     3881.60    169.73 o
  -7  10   1        9.93       60.34     39.44 o
  -6  10   1    11238.93    11456.45    450.20 o
  -5  10   1      778.44      680.41     43.94 o
  -4  10   1    24722.17    25057.73    674.01 o
  -3  10   1      104.29      113.10     27.62 o
  -2  10   1    41872.54    43104.88   1141.26 o
  -1  10   1      242.44      258.06     31.63 o
   0  10   1    24441.50    24860.96    666.63 o
   1  10   1      560.58      587.32     34.15 o
   2  10   1     6261.07     5931.60    158.68 o
   3  10   1      425.67      402.16     29.98 o
   4  10   1       42.75       25.99     24.94 o
   5  10   1      913.08      770.01     46.79 o
   6  10   1     1812.81     1815.05    111.85 o
   7  10   1      512.30      577.32     47.29 o
   8  10   1     4207.67     4340.28    224.57 o
   9  10   1       11.49       59.10     59.99 o
  10  10   1     4595.52     4695.89    559.94 o
  11  10   1       40.50       37.82     66.89 o
  12  10   1     2888.96     2759.78    235.57 o
  13  10   1       10.03       -1.12     76.63 o
 -13  11   1       93.93      -26.90     75.54 o
 -12  11   1     1363.83     1288.87    136.41 o
 -11  11   1        4.35       68.47    117.78 o
 -10  11   1     2147.39     2271.05    233.54 o
  -9  11   1      494.26      546.35     97.40 o
  -8  11   1     1675.22     1721.27    155.38 o
  -7  11   1     1166.80     1143.95     82.18 o
  -6  11   1      466.49      531.02     64.01 o
  -5  11   1     5192.23     4463.11    193.34 o
  -4  11   1      937.89      904.15     75.03 o
  -3  11   1     8825.95     8734.63    251.19 o
  -2  11   1     6321.03     6113.05    183.57 o
  -1  11   1     8976.26     8752.33    250.66 o
   0  11   1    14165.50    14632.04    403.28 o
   1  11   1     4039.63     3913.36    113.54 o
   2  11   1    10710.93    10466.27    266.01 o
   3  11   1       65.88       64.20     19.81 o
   4  11   1     5487.31     5324.94    183.65 o
   5  11   1      287.61      278.73     36.19 o
   6  11   1     3839.20     3519.76    112.69 o
   7  11   1     1070.11     1170.92     76.55 o
   8  11   1     3466.70     3408.07    192.15 o
   9  11   1     1567.93     1579.65    134.37 o
  10  11   1     1999.29     2060.57    158.95 o
  11  11   1     1053.27      927.54    234.01 o
  12  11   1      159.03      249.87     90.60 o
 -13  12   1     1534.62     1434.56    149.95 o
 -12  12   1       72.87      185.10     87.73 o
 -11  12   1     1479.56     1476.95    141.09 o
 -10  12   1       79.75       77.47     61.11 o
  -9  12   1     1646.03     1646.48    113.80 o
  -8  12   1      383.22      354.19     65.19 o
  -7  12   1      604.99      595.44     60.56 o
  -6  12   1      765.12      857.14     89.95 o
  -5  12   1       46.96       93.52     84.81 o
  -4  12   1     3946.61     3591.22    283.03 o
  -3  12   1     2602.73     2633.21     98.56 o
  -2  12   1     6624.49     6503.25    175.20 o
  -1  12   1     4847.00     5185.95    161.67 o
   0  12   1     3834.68     3804.43    126.15 o
   1  12   1    10657.94    10766.28    275.64 o
   2  12   1       42.37       31.69     23.46 o
   3  12   1     5962.89     6125.78    238.82 o
   4  12   1      117.17       34.80     28.60 o
   5  12   1     5860.50     5655.87    160.73 o
   6  12   1      614.38      604.01     59.07 o
   7  12   1     2347.61     2237.86    104.33 o
   8  12   1      523.67      539.23     67.99 o
   9  12   1     1040.27     1159.53    117.82 o
  10  12   1      832.69      871.63    123.08 o
  11  12   1      164.44      225.21     90.18 o
  12  12   1      564.59      472.78    117.08 o
 -12  13   1        0.63      -94.35     69.52 o
 -11  13   1      194.11      186.51    120.96 o
 -10  13   1        4.89      -90.73     60.48 o
  -9  13   1     1109.42     1084.12    106.91 o
  -8  13   1        5.78      -57.93     38.62 o
  -7  13   1     4137.15     4052.80    203.60 o
  -6  13   1      219.75      181.89     60.39 o
  -5  13   1    12941.64    12234.11    410.25 o
  -4  13   1       85.38       -4.88     44.95 o
  -3  13   1    26441.47    25796.07    813.66 o
  -2  13   1      419.56      413.06     74.12 o
  -1  13   1    19502.69    18357.50    504.03 o
   0  13   1      280.18      195.18     37.17 o
   1  13   1     6929.17     6820.77    331.14 o
   2  13   1       21.61       22.79     26.57 o
   3  13   1      996.52      924.19     52.88 o
   4  13   1        2.21       24.52     31.38 o
   5  13   1      138.17      107.66     42.81 o
   6  13   1      109.25       47.61     40.88 o
   7  13   1     2299.18     2424.69    150.24 o
   8  13   1      642.25      644.17     75.17 o
   9  13   1     3073.69     3489.30    226.38 o
  10  13   1      305.05      310.25     92.32 o
  11  13   1     2716.73     2510.31    185.71 o
  12  13   1       41.38      109.51     93.68 o
 -12  14   1       38.11        7.15    112.27 o
 -11  14   1      872.52      709.59    167.03 o
 -10  14   1       44.69       86.30     64.87 o
  -9  14   1      960.29      992.42     80.44 o
  -8  14   1      775.25      733.72     68.12 o
  -7  14   1      511.62      510.75     58.06 o
  -6  14   1     1304.00     1133.60     70.07 o
  -5  14   1      499.82      478.20     80.61 o
  -4  14   1     1831.68     1998.51    109.49 o
  -3  14   1      488.03      560.34     65.49 o
  -2  14   1     1390.74     1311.20     68.93 o
  -1  14   1     4342.77     4101.08    169.17 o
   0  14   1     1799.53     1858.84     73.53 o
   1  14   1     6619.49     6590.69    203.18 o
   2  14   1     1670.89     1622.60     76.43 o
   3  14   1     4250.22     4304.35    131.45 o
   4  14   1      700.30      607.32     67.10 o
   5  14   1     4719.55     4432.14    156.25 o
   6  14   1      281.14      230.76     48.65 o
   7  14   1     3069.86     2897.95    126.11 o
   8  14   1      537.54      632.08     80.04 o
   9  14   1     1653.66     1742.66    262.77 o
  10  14   1      907.83      787.01    114.15 o
  11  14   1      283.14      267.07     91.60 o
 -11  15   1       90.34       72.59     79.65 o
 -10  15   1      577.30      666.85     90.65 o
  -9  15   1      300.44      253.63     56.38 o
  -8  15   1      321.55      253.28     54.11 o
  -7  15   1      750.68      629.35     65.90 o
  -6  15   1      233.92      200.47     46.04 o
  -5  15   1     3366.66     3407.74    260.04 o
  -4  15   1       96.74      103.50     67.77 o
  -3  15   1     4980.85     4306.49    175.69 o
  -2  15   1      589.09      535.68     64.61 o
  -1  15   1     5493.20     5420.15    174.58 o
   0  15   1     3821.20     3755.32    132.42 o
   1  15   1      947.35      837.11     60.18 o
   2  15   1     6039.59     5874.84    167.76 o
   3  15   1      197.59      130.61     41.24 o
   4  15   1     4399.00     4394.79    153.42 o
   5  15   1      311.85      317.26     48.80 o
   6  15   1     2618.22     2300.16    128.76 o
   7  15   1      105.26       86.14     46.20 o
   8  15   1      809.35      823.65     84.86 o
   9  15   1      565.33      441.73    139.52 o
  10  15   1      143.34      186.73     91.15 o
  11  15   1      481.35      516.40    109.95 o
 -11  16   1        7.30        7.75     85.04 o
 -10  16   1      268.00      229.85     76.89 o
  -9  16   1       31.76       20.23     48.22 o
  -8  16   1     1271.66     1230.11     88.93 o
  -7  16   1      115.47      104.84     46.77 o
  -6  16   1     3261.88     3045.35    129.81 o
  -5  16   1       28.92       68.80     51.39 o
  -4  16   1     6310.50     5649.25    218.41 o
  -3  16   1       64.76       39.54     69.89 o
  -2  16   1     8263.60     7865.94    295.47 o
  -1  16   1      446.69      480.95     85.75 o
   0  16   1     4386.98     4355.49    149.80 o
   1  16   1      281.02      308.34     36.17 o
   2  16   1     1463.04     1460.38    120.93 o
   3  16   1      351.28      258.38     45.45 o
   4  16   1       16.23      -21.11     35.84 o
   5  16   1       94.16       50.30     41.25 o
   6  16   1      651.95      707.92     67.17 o
   7  16   1      280.05      251.66     55.34 o
   8  16   1     1585.55     1668.76    116.31 o
   9  16   1      354.92      429.72     75.42 o
  10  16   1     1807.68     1964.46    173.82 o
 -10  17   1      350.74      308.74     79.39 o
  -9  17   1       79.73      112.72     56.64 o
  -8  17   1      351.46      349.92     62.34 o
  -7  17   1      270.48      220.12     53.31 o
  -6  17   1      158.09      127.51     48.47 o
  -5  17   1      541.11      671.26     76.38 o
  -4  17   1        3.36       27.40     47.44 o
  -3  17   1      732.21      576.23     70.57 o
  -2  17   1     1626.12     1693.87    104.18 o
  -1  17   1      597.67      537.19    109.56 o
   0  17   1     3715.00     3630.39    157.58 o
   1  17   1      680.03      765.22     86.83 o
   2  17   1     4700.43     4216.21    243.11 o
   3  17   1       99.66      100.35     41.25 o
   4  17   1     4367.24     4389.94    158.08 o
   5  17   1      103.71      155.92     47.19 o
   6  17   1     2255.75     1998.67    105.32 o
   7  17   1      354.04      400.53     94.31 o
   8  17   1     1162.79     1139.66    105.58 o
   9  17   1      389.54      415.74     81.07 o
  10  17   1      387.06      549.77    114.64 o
  -9  18   1      148.41      217.17     82.48 o
  -8  18   1      364.83      360.20     63.86 o
  -7  18   1       30.12      -16.64     45.14 o
  -6  18   1     1021.76     1018.48     81.17 o
  -5  18   1       19.63       42.07     54.00 o
  -4  18   1     2773.04     2478.92    132.52 o
  -3  18   1       73.38      138.21     54.50 o
  -2  18   1     2726.51     2410.56    150.36 o
  -1  18   1      457.89      495.33     65.92 o
   0  18   1      787.69      580.78     89.94 o
   1  18   1      968.36      890.36    100.89 o
   2  18   1       97.56       67.55     41.43 o
   3  18   1     1544.54     1465.36     87.52 o
   4  18   1        9.29       -3.33     41.40 o
   5  18   1     1391.72     1158.94     81.89 o
   6  18   1        9.53      -62.57     41.71 o
   7  18   1      381.87      434.20    123.51 o
   8  18   1      293.55      333.07     72.30 o
   9  18   1      103.36      196.91     74.64 o
  -9  19   1      311.30      287.01     69.26 o
  -8  19   1       82.77       47.73     52.92 o
  -7  19   1      998.55      924.76     82.09 o
  -6  19   1      202.57      264.79     56.35 o
  -5  19   1     2122.61     2110.97    109.89 o
  -4  19   1       66.73       26.88     53.35 o
  -3  19   1     3716.02     3778.64    188.19 o
  -2  19   1      166.26      117.29     56.56 o
  -1  19   1     3513.85     3647.01    331.94 o
   0  19   1      498.99      590.70     95.48 o
   1  19   1     1193.84     1012.25    111.89 o
   2  19   1      348.09      331.84     82.49 o
   3  19   1      206.99      242.45     51.14 o
   4  19   1      348.60      183.86     49.46 o
   5  19   1       28.94      -28.73     43.53 o
   6  19   1      130.51      103.01     49.99 o
   7  19   1      524.36      514.86    118.09 o
   8  19   1      171.25       98.04     68.57 o
  -8  20   1       22.69      -20.65     53.58 o
  -7  20   1      117.82       34.13     50.76 o
  -6  20   1       22.15       14.88     50.10 o
  -5  20   1       69.05       53.33     58.56 o
  -4  20   1       40.28       47.93     46.69 o
  -3  20   1       66.35       58.98     58.38 o
  -2  20   1      242.52      229.69     83.52 o
  -1  20   1     1167.70     1203.22    125.39 o
   0  20   1      201.99      345.26     88.31 o
   1  20   1     1994.32     2067.70    155.68 o
   2  20   1       77.37      -10.46     70.72 o
   3  20   1     2508.00     2416.38    170.02 o
   4  20   1        5.31       64.91     46.44 o
   5  20   1     1545.76     1702.37    101.42 o
   6  20   1      160.25      162.41     62.97 o
   7  20   1      970.36     1045.70     99.97 o
  -7  21   1      325.81      243.79     64.62 o
  -6  21   1       23.77       76.28     55.70 o
  -5  21   1      819.43      711.24     74.31 o
  -4  21   1        6.05       66.67     53.72 o
  -3  21   1     1199.41     1278.87    206.10 o
  -2  21   1      148.85      182.26     81.19 o
  -1  21   1     1076.10     1177.47    150.07 o
   0  21   1      160.15       94.44     95.24 o
   1  21   1      392.02      315.88     96.44 o
   2  21   1      373.98      580.20    101.72 o
   3  21   1       75.32       55.31     79.49 o
   4  21   1      476.48      713.53    196.78 o
   5  21   1        0.96       39.31     51.86 o
   6  21   1      330.67      227.91     70.84 o
  -5  22   1       49.26      -20.40     74.99 o
  -4  22   1     1067.27      962.30    123.04 o
  -3  22   1       17.98       -6.52    114.39 o
  -2  22   1     1747.85     1791.39    160.35 o
  -1  22   1      202.97      161.30     87.08 o
   0  22   1     1204.00      884.67    196.21 o
   1  22   1      385.89      436.73    134.46 o
   2  22   1      425.25      358.02     92.66 o
   3  22   1      193.56      248.08     92.54 o
   4  22   1        3.68       27.60    108.95 o
   5  22   1      122.11      118.65     80.33 o
  -3  23   1        6.86      -56.04     83.76 o
  -2  23   1      185.09        8.04     89.25 o
  -1  23   1       40.73      147.77     89.65 o
   0  23   1      504.22      475.45    109.05 o
   1  23   1       36.37        1.03     82.12 o
   2  23   1      658.12      701.33    119.50 o
   3  23   1       10.74       93.99     83.29 o
 -14   0   2      410.63      478.62    118.28 o
 -12   0   2     1892.11     1631.01    170.14 o
 -10   0   2     5103.13     4681.49    313.85 o
  -8   0   2    13737.69    13590.73    754.18 o
  -6   0   2    33920.38    36195.35   1347.90 o
  -4   0   2    39118.13    43664.68   2278.22 o
  -2   0   2     9692.34     7769.84    419.69 o
   2   0   2      417.07      432.41     50.87 o
   4   0   2    10130.68     9841.04    539.24 o
   6   0   2    28566.71    30681.02   1626.07 o
   8   0   2    30207.81    30064.62   1609.67 o
  10   0   2     9998.25     9460.06    563.12 o
  12   0   2     2822.72     2397.91    220.45 o
  14   0   2      386.90      440.47    137.64 o
 -15   1   2       17.07       50.45     77.59 o
 -14   1   2      846.64      531.88     89.39 o
 -13   1   2       45.26      109.66     65.02 o
 -12   1   2     1159.85     1211.44    108.39 o
 -11   1   2      856.22      635.78     77.40 o
 -10   1   2      662.25      713.02    130.92 o
  -9   1   2     1006.45      982.44     85.43 o
  -8   1   2      237.13      254.48     42.35 o
  -7   1   2     4864.43     3919.39    145.93 o
  -6   1   2     7075.61     6437.74    186.63 o
  -5   1   2     6375.72     6031.65    199.33 o
  -3   1   2     4539.21     4673.62    188.51 o
  -2   1   2    22832.88    25022.96    757.58 o
  -1   1   2     3595.56     4088.06    102.63 o
   0   1   2    11672.58    13016.33    315.78 o
   1   1   2      220.71      274.17     17.61 o
   2   1   2    12999.25    13234.62    497.06 o
   3   1   2     1712.57     1582.84     79.79 o
   4   1   2     6146.80     5953.93    240.21 o
   5   1   2     2503.27     2374.93    117.99 o
   6   1   2     4875.41     4752.03    206.99 o
   7   1   2     6899.68     6535.68    277.13 o
   8   1   2      312.89      228.67     57.54 o
   9   1   2     3094.23     2646.09    148.54 o
  10   1   2      114.43      155.57     79.13 o
  11   1   2     1501.29     1306.94    112.22 o
  12   1   2     1145.83     1114.58    112.45 o
  13   1   2      200.37      235.20     77.71 o
  14   1   2      524.88      586.76     99.71 o
 -15   2   2      728.58      705.89    108.77 o
 -14   2   2      180.42      142.27     99.13 o
 -13   2   2      593.69      602.47     72.15 o
 -12   2   2      603.40      829.34     93.19 o
 -11   2   2      737.90      762.83     83.76 o
 -10   2   2     2292.46     1999.11    209.85 o
  -9   2   2        4.07       78.86     43.80 o
  -8   2   2     6664.55     6652.31    300.75 o
  -7   2   2     2377.49     2104.51     94.79 o
  -6   2   2     7832.24     7702.79    309.24 o
  -5   2   2     7802.02     6614.99    215.85 o
  -4   2   2    18482.24    20056.94    531.87 o
  -3   2   2    57347.76    58637.48   1767.35 o
  -2   2   2    21278.17    25948.81    691.02 o
  -1   2   2    30686.89    35235.93   1052.29 o
   0   2   2     4865.21     5308.75    146.88 o
   1   2   2    37925.11    42232.77   1302.17 o
   2   2   2     2240.46     2121.65     78.05 o
   3   2   2    19066.91    20097.48    748.95 o
   4   2   2    12630.85    14040.12    533.35 o
   5   2   2     5552.85     5575.33    231.49 o
   6   2   2    11404.27    10632.32    420.56 o
   7   2   2     1509.35     1511.85     98.49 o
   8   2   2    12984.82    11718.13    468.50 o
   9   2   2        7.07       52.66     49.42 o
  10   2   2     4296.84     3915.32    409.17 o
  11   2   2     1348.37     1420.76    118.34 o
  12   2   2      615.64      652.16     94.44 o
  13   2   2      555.87      494.43     71.47 o
  14   2   2       34.00      -34.50     61.72 o
 -15   3   2       59.61       28.88     79.43 o
 -14   3   2       32.77       44.99     69.74 o
 -13   3   2      701.41      849.84    105.10 o
 -12   3   2       36.47       -7.45     43.84 o
 -11   3   2     3782.15     3320.08    257.24 o
 -10   3   2      686.07      659.13     75.16 o
  -9   3   2    10911.53    10261.23    342.13 o
  -8   3   2        3.53      -40.58     27.26 o
  -7   3   2    19201.43    18405.34    518.54 o
  -6   3   2     1170.27     1434.56     77.05 o
  -5   3   2    43763.61    47157.14   1431.24 o
  -4   3   2    16263.26    18243.59    484.12 o
  -3   3   2     8257.89     8428.56    204.33 o
  -2   3   2    15049.30    16954.57    407.24 o
  -1   3   2    29853.54    32642.58    869.50 o
   0   3   2    44191.75    48657.80   1504.79 o
   1   3   2     3039.36     3176.85     94.69 o
   2   3   2      271.25      303.04     20.55 o
   3   3   2     9559.38    10139.53    276.85 o
   4   3   2      305.48      295.77     44.23 o
   5   3   2    31921.87    32144.94   1199.14 o
   6   3   2      234.41      261.49     80.55 o
   7   3   2    30839.89    31946.35   1200.56 o
   8   3   2      590.44      567.67     71.36 o
   9   3   2    19849.61    19101.62    941.56 o
  10   3   2       32.06      107.22     55.41 o
  11   3   2     6248.10     6616.22    247.65 o
  12   3   2        5.03      -70.15     46.77 o
  13   3   2     1019.74      974.85     92.09 o
  14   3   2       91.64       61.29     63.20 o
 -15   4   2     1030.38     1115.73    145.06 o
 -14   4   2        3.00       28.72    125.06 o
 -13   4   2     1024.70      770.24    105.10 o
 -12   4   2       78.43      121.15     52.98 o
 -11   4   2     1058.11      954.41     76.17 o
 -10   4   2      784.31      818.33     60.78 o
  -9   4   2      176.83      179.79     37.40 o
  -8   4   2     2261.65     2277.07     92.35 o
  -7   4   2     1457.17     1500.64    125.41 o
  -6   4   2     6405.78     6565.03    264.36 o
  -5   4   2    39021.73    41438.99   1260.67 o
  -4   4   2     1642.31     1585.37     57.09 o
  -3   4   2    85662.07    89510.48   3428.26 o
  -2   4   2     3598.68     3953.69    116.46 o
  -1   4   2    99428.63   106608.67   3515.46 o
   0   4   2      654.98      693.67     30.45 o
   1   4   2    13376.44    16413.45    437.36 o
   2   4   2     1409.80     1594.26     56.68 o
   3   4   2    17003.52    18834.46    503.94 o
   4   4   2      530.88      469.39     37.53 o
   5   4   2     3970.76     3904.89    211.53 o
   6   4   2      700.47      589.50     48.67 o
   7   4   2     2256.21     2109.86     99.20 o
   8   4   2      848.46      889.96    156.21 o
   9   4   2      294.84      259.46     51.29 o
  10   4   2      997.30      998.10     79.46 o
  11   4   2      880.03      823.65     78.28 o
  12   4   2      669.55      749.68    111.39 o
  13   4   2      872.60     1074.35     97.98 o
 -14   5   2      756.61      820.33    117.08 o
 -13   5   2      746.63      764.05    104.24 o
 -12   5   2      661.13      576.34     92.61 o
 -11   5   2     1661.70     1621.93     97.49 o
 -10   5   2       30.91        9.46     36.95 o
  -9   5   2     4683.70     4557.16    154.08 o
  -8   5   2      662.15      564.89     47.63 o
  -7   5   2    11123.58    11490.00    372.58 o
  -6   5   2     4093.52     4223.66    151.34 o
  -5   5   2    13875.13    14749.61    399.60 o
  -4   5   2    17237.47    17386.50    467.71 o
  -3   5   2     9611.12    10855.93    301.61 o
  -2   5   2    19217.23    21608.18    666.49 o
  -1   5   2      364.00      419.06     25.78 o
   0   5   2    22928.31    24916.27    657.06 o
   1   5   2      140.49      114.76     16.56 o
   2   5   2    24398.82    26822.07    643.38 o
   3   5   2     2228.46     2239.74     76.11 o
   4   5   2     8688.64     8320.15    234.45 o
   5   5   2    16248.12    16755.69    525.88 o
   6   5   2      622.84      517.49     60.59 o
   7   5   2    18524.56    16951.76    825.50 o
   8   5   2      358.14      458.83     54.29 o
   9   5   2    10696.49     9688.54    535.38 o
  10   5   2      657.45      694.40     70.08 o
  11   5   2     2850.93     2831.75    138.90 o
  12   5   2      857.19      805.88     81.56 o
  13   5   2      428.62      442.35     88.63 o
 -14   6   2      132.16        7.21     76.21 o
 -13   6   2       28.66       -4.50     68.15 o
 -12   6   2     1144.86     1228.27    139.90 o
 -11   6   2       30.47       -8.02     60.75 o
 -10   6   2     4474.57     4389.37    183.63 o
  -9   6   2      656.80      460.43     68.63 o
  -8   6   2    16498.22    15924.99    443.90 o
  -7   6   2       54.94      100.29     32.66 o
  -6   6   2    31408.46    30398.71    933.01 o
  -5   6   2     3844.40     3855.05    119.84 o
  -4   6   2    45600.86    48832.84   1492.61 o
  -3   6   2     6756.04     7581.88    250.27 o
  -2   6   2     3044.12     3537.61    126.82 o
  -1   6   2    10747.25    12571.18    339.30 o
   0   6   2     1318.36     1171.69     63.23 o
   1   6   2     3469.40     3955.98     96.07 o
   2   6   2     1061.78      988.52     38.25 o
   3   6   2      456.78      565.01     35.13 o
   4   6   2    11565.77    12056.59    332.34 o
   5   6   2      498.14      521.92     67.27 o
   6   6   2    19367.06    18180.39    574.26 o
   7   6   2      909.71      831.78    103.66 o
   8   6   2    18934.80    18403.00    589.43 o
   9   6   2       11.26       62.38     41.85 o
  10   6   2    10629.89    10624.34    363.87 o
  11   6   2        1.85        8.11     47.02 o
  12   6   2     2483.19     2245.05    230.13 o
  13   6   2      188.67      221.57     80.82 o
 -14   7   2     1191.18     1068.87    206.03 o
 -13   7   2        6.53        4.93     68.47 o
 -12   7   2      698.73      893.07    211.75 o
 -11   7   2      172.40      253.40     78.16 o
 -10   7   2      110.14       88.13     51.24 o
  -9   7   2      103.88       66.61     48.19 o
  -8   7   2      203.70      206.53     36.17 o
  -7   7   2     1117.36     1214.85     67.06 o
  -6   7   2     5881.43     5298.05    161.02 o
  -5   7   2     4173.28     4298.59    133.07 o
  -4   7   2    34961.24    37152.44   1142.55 o
  -3   7   2      696.72      768.75     49.99 o
  -2   7   2    52205.73    59014.64   1380.97 o
  -1   7   2      414.64      432.27     23.76 o
   0   7   2    67223.74    71552.10   1543.71 o
   1   7   2      259.70      271.61     20.97 o
   2   7   2    36181.47    38037.55    827.48 o
   3   7   2     1020.36      983.24     40.81 o
   4   7   2    20122.86    20464.59    552.52 o
   5   7   2     1119.00     1130.21     56.70 o
   6   7   2     4707.21     4348.27    165.47 o
   7   7   2      965.57      826.06     63.34 o
   8   7   2      116.55       85.50     46.56 o
   9   7   2      236.76      168.79     56.01 o
  10   7   2      842.36      749.23     73.73 o
  11   7   2      293.89      320.22     80.91 o
  12   7   2     1112.00     1032.01    118.94 o
  13   7   2       96.99      -56.55     75.60 o
 -14   8   2      220.90      256.78    162.23 o
 -13   8   2      577.64      468.61    100.07 o
 -12   8   2      788.26      722.73    103.28 o
 -11   8   2      126.07       88.68     55.09 o
 -10   8   2     2899.76     2700.54    143.87 o
  -9   8   2      272.73      327.72     86.36 o
  -8   8   2    10365.03    10504.30    361.96 o
  -7   8   2     1548.80     1300.16    122.36 o
  -6   8   2    18535.31    19201.75    523.05 o
  -5   8   2     6824.27     6695.55    234.18 o
  -4   8   2    16922.11    17658.71    559.20 o
  -3   8   2    12774.97    12880.35    413.00 o
  -2   8   2     3828.33     3824.42    102.18 o
  -1   8   2     5893.17     5335.80    137.58 o
   0   8   2     1348.82     1259.22     41.89 o
   1   8   2     7572.33     7942.32    184.09 o
   2   8   2      471.79      562.11     28.57 o
   3   8   2     8097.10     8391.95    196.87 o
   4   8   2     4524.03     4586.84    143.47 o
   5   8   2     1586.35     1550.98     69.17 o
   6   8   2     8253.78     7776.78    231.27 o
   7   8   2      112.35       82.11     40.48 o
   8   8   2    10216.64     9905.00    336.09 o
   9   8   2       98.33      174.77     49.92 o
  10   8   2     5747.17     5809.32    286.70 o
  11   8   2      447.39      434.40     89.49 o
  12   8   2     1149.94     1197.67    170.63 o
  13   8   2      228.41      338.39    105.63 o
 -14   9   2       70.84       39.50     84.43 o
 -13   9   2      215.07      207.10     85.18 o
 -12   9   2        8.39      -15.14    125.91 o
 -11   9   2     1856.98     2046.11    128.36 o
 -10   9   2       51.41       90.29     83.93 o
  -9   9   2     6590.99     6681.30    254.09 o
  -8   9   2      147.67       92.29     49.02 o
  -7   9   2    19319.31    20178.19    645.69 o
  -6   9   2      234.71      274.26     47.85 o
  -5   9   2    19489.83    19172.07    609.92 o
  -4   9   2     3887.27     3440.28    136.48 o
  -3   9   2    12593.89    13150.61    423.72 o
  -2   9   2     8546.74     8978.90    223.05 o
  -1   9   2      919.30      979.20     63.84 o
   0   9   2     3475.40     3696.98     94.95 o
   1   9   2     1973.04     1891.45     59.01 o
   2   9   2     1825.74     1887.56     58.21 o
   3   9   2     8151.79     8834.43    206.19 o
   4   9   2     3991.96     4417.00    126.46 o
   5   9   2    16075.64    16116.58    445.05 o
   6   9   2     2539.40     2482.13     97.68 o
   7   9   2    12711.33    12109.83    400.73 o
   8   9   2      102.03      125.83     44.18 o
   9   9   2     9652.74     9670.67    420.76 o
  10   9   2      106.63      184.87     75.24 o
  11   9   2     3343.96     3842.41    225.29 o
  12   9   2      141.41      -41.92     83.02 o
  13   9   2      778.64      726.02    243.27 o
 -13  10   2      799.26      948.55    125.65 o
 -12  10   2        0.51      -52.30     66.33 o
 -11  10   2      179.64      229.54     67.06 o
 -10  10   2      125.63       26.43     53.00 o
  -9  10   2       26.84       29.45     48.65 o
  -8  10   2       23.75       -3.26     45.39 o
  -7  10   2     1802.03     1684.55    182.89 o
  -6  10   2       22.85       12.32     41.04 o
  -5  10   2    11384.36    11437.28    489.48 o
  -4  10   2      824.19      799.86     63.47 o
  -3  10   2    24426.63    24300.99    760.70 o
  -2  10   2      893.77      949.32     39.75 o
  -1  10   2    28806.13    30756.13    730.56 o
   0  10   2      282.34      275.78     24.87 o
   1  10   2    18482.14    18358.99    507.30 o
   2  10   2      688.07      702.71     34.48 o
   3  10   2    17933.37    17981.81    403.25 o
   4  10   2     1036.88     1026.77     51.64 o
   5  10   2     8143.79     7128.85    263.97 o
   6  10   2     1049.88      901.34     59.01 o
   7  10   2     1666.49     1742.33    102.49 o
   8  10   2      270.39      182.74     64.54 o
   9  10   2      382.91      241.53     73.94 o
  10  10   2       96.32       90.38     69.92 o
  11  10   2      786.28      841.34    114.22 o
  12  10   2        6.36       32.18     72.18 o
 -13  11   2      202.76      248.07     90.38 o
 -12  11   2      274.39      314.32     87.12 o
 -11  11   2      711.09      792.17    157.94 o
 -10  11   2        5.27      -33.45     51.52 o
  -9  11   2     2792.09     2722.26    202.38 o
  -8  11   2      458.26      376.59     52.17 o
  -7  11   2    12821.09    12439.21    420.78 o
  -6  11   2     1833.78     1665.93    143.88 o
  -5  11   2    14014.67    13949.40    806.60 o
  -4  11   2     6742.86     6527.34    233.12 o
  -3  11   2     8020.21     7677.48    264.49 o
  -2  11   2     8796.66     8973.67    227.42 o
  -1  11   2      919.93     1066.45     52.30 o
   0  11   2    11054.53    11620.57    266.84 o
   1  11   2     1648.92     1833.08     74.51 o
   2  11   2     4986.13     4883.09    138.24 o
   3  11   2     4479.78     4407.19    114.87 o
   4  11   2     2529.42     2587.32     88.95 o
   5  11   2     3946.97     3848.24    132.32 o
   6  11   2      596.32      584.33     52.09 o
   7  11   2     6549.82     7049.48    259.82 o
   8  11   2       48.07      133.87     65.46 o
   9  11   2     4607.07     4744.65    245.66 o
  10  11   2      256.20      274.28     83.91 o
  11  11   2     2309.89     2395.54    177.25 o
  12  11   2      136.73      200.07     88.03 o
 -13  12   2       64.94      122.92     86.47 o
 -12  12   2      584.47      560.00    107.54 o
 -11  12   2        3.34        2.19     58.36 o
 -10  12   2     1485.42     1333.23    109.60 o
  -9  12   2        6.28       19.08     52.34 o
  -8  12   2     6648.30     6343.41    211.68 o
  -7  12   2      365.77      220.86     56.57 o
  -6  12   2    11102.80    10124.43    596.55 o
  -5  12   2      827.91      807.45     80.30 o
  -4  12   2    14247.52    14200.27    466.33 o
  -3  12   2     3445.47     3717.58    152.10 o
  -2  12   2     2430.25     2497.18     79.54 o
  -1  12   2     2561.40     2369.21     78.00 o
   0  12   2       68.94       52.26     29.94 o
   1  12   2     3588.76     3542.32    121.25 o
   2  12   2     1547.29     1709.08     59.53 o
   3  12   2     2036.55     2015.09     66.19 o
   4  12   2     6001.18     5749.85    163.22 o
   5  12   2     4451.87     4027.10    140.69 o
   6  12   2     7167.89     7124.07    259.78 o
   7  12   2      588.90      549.96     65.64 o
   8  12   2     6496.42     6556.95    309.74 o
   9  12   2       28.73        6.50     88.18 o
  10  12   2     3311.18     3679.13    220.52 o
  11  12   2      274.10      177.58     87.23 o
  12  12   2      735.77      741.46    119.82 o
 -12  13   2      409.65      400.96    121.03 o
 -11  13   2       45.40      115.37     65.03 o
 -10  13   2       20.81      -59.30     54.85 o
  -9  13   2        1.92       61.43     54.96 o
  -8  13   2      107.39      150.83     52.54 o
  -7  13   2        3.97        5.45     47.66 o
  -6  13   2     4125.74     4132.25    229.26 o
  -5  13   2      187.73      214.45     51.39 o
  -4  13   2     6650.26     5733.26    276.01 o
  -3  13   2       55.09       87.42     77.39 o
  -2  13   2    11753.00    12031.88    300.91 o
  -1  13   2      685.66      630.47     55.73 o
   0  13   2     9438.26     9290.85    287.35 o
   1  13   2      597.90      713.59     50.09 o
   2  13   2     6634.10     6280.53    200.19 o
   3  13   2      221.45      188.61     35.34 o
   4  13   2     3975.83     3528.33    112.53 o
   5  13   2      675.02      649.89     67.68 o
   6  13   2     1930.00     1724.39    103.73 o
   7  13   2       13.38       69.22     49.07 o
   8  13   2       33.35      119.82     55.65 o
   9  13   2       10.12      -44.66     61.91 o
  10  13   2      161.01      177.82     79.54 o
  11  13   2       17.51      108.50     85.52 o
 -12  14   2      218.49      173.78     88.87 o
 -11  14   2       60.65      123.56     68.67 o
 -10  14   2     1091.59     1208.15    108.87 o
  -9  14   2        0.98       24.69     46.19 o
  -8  14   2     3080.19     3092.53    199.99 o
  -7  14   2      225.18      292.54     60.72 o
  -6  14   2     6533.39     6348.21    240.35 o
  -5  14   2      648.01      614.27     99.96 o
  -4  14   2     4551.07     3902.47    172.34 o
  -3  14   2     1400.77     1449.00     91.92 o
  -2  14   2     2397.65     2025.98    106.26 o
  -1  14   2     3680.90     3964.69    118.27 o
   0  14   2        7.26       27.68     25.85 o
   1  14   2     2268.08     2024.92    117.76 o
   2  14   2      358.84      384.67     41.10 o
   3  14   2      667.08      646.31     55.69 o
   4  14   2      918.96      769.45     61.37 o
   5  14   2       28.54      -30.79     42.74 o
   6  14   2     3473.50     2827.59    137.39 o
   7  14   2        0.84       61.14     50.67 o
   8  14   2     4392.91     4564.13    197.01 o
   9  14   2       84.05      -54.21     63.93 o
  10  14   2     2399.05     2543.12    184.86 o
  11  14   2       20.06      -33.50     79.27 o
 -11  15   2      512.05      505.80     90.16 o
 -10  15   2       80.38      134.31     88.88 o
  -9  15   2      937.54      980.78     82.03 o
  -8  15   2        5.36      -23.19     56.68 o
  -7  15   2     1916.86     1875.99    116.38 o
  -6  15   2      577.27      567.55     76.40 o
  -5  15   2     2200.43     2407.97    124.99 o
  -4  15   2     2329.89     2188.25    116.33 o
  -3  15   2     4118.37     3768.77    162.76 o
  -2  15   2     3667.10     3260.75    191.12 o
  -1  15   2      996.86      987.29    115.57 o
   0  15   2     1213.63     1140.81     67.04 o
   1  15   2       10.54       -5.43     29.31 o
   2  15   2     1003.96      962.24     56.92 o
   3  15   2      491.61      449.71     57.27 o
   4  15   2      950.14      964.71    132.02 o
   5  15   2     1962.98     1696.90    103.51 o
   6  15   2      810.24      817.67    135.55 o
   7  15   2     4137.23     4052.23    196.52 o
   8  15   2      134.88      141.85     58.71 o
   9  15   2     2409.77     2293.22    175.05 o
  10  15   2       42.76       55.11     88.81 o
 -11  16   2      103.04      124.12     74.32 o
 -10  16   2       27.90       27.77     66.86 o
  -9  16   2        3.61       49.24     51.73 o
  -8  16   2       63.88      119.30     51.76 o
  -7  16   2      321.42      312.08     63.85 o
  -6  16   2      347.89      385.37     83.23 o
  -5  16   2     3040.26     2829.56    140.19 o
  -4  16   2        9.00       13.26     45.66 o
  -3  16   2     8412.27     7985.85    289.07 o
  -2  16   2       37.90       19.53     47.89 o
  -1  16   2     8088.03     8479.11    327.18 o
   0  16   2      109.75      128.12     44.66 o
   1  16   2     4483.52     4598.57    137.47 o
   2  16   2       48.89       11.87     51.73 o
   3  16   2     1782.20     1833.49     88.71 o
   4  16   2        4.60       32.22     38.77 o
   5  16   2     1422.12     1359.76     94.67 o
   6  16   2       29.41        6.86     47.36 o
   7  16   2      201.54      193.61     63.36 o
   8  16   2       82.59      165.58     59.55 o
   9  16   2       16.59       21.49     57.09 o
  10  16   2       39.86       13.20     84.78 o
 -10  17   2        8.98      -13.85     65.00 o
  -9  17   2     1208.53     1416.36     99.19 o
  -8  17   2       23.79        8.13     47.97 o
  -7  17   2     2224.16     2105.49    100.18 o
  -6  17   2      144.82      327.15     64.68 o
  -5  17   2     2988.46     3038.44    148.10 o
  -4  17   2      270.30      128.50     70.53 o
  -3  17   2     1044.12     1054.76     88.16 o
  -2  17   2      144.57      153.72     62.36 o
  -1  17   2      260.88      322.56     59.10 o
   0  17   2      275.86      269.38     58.05 o
   1  17   2      160.84      140.56     40.68 o
   2  17   2      189.38      168.72     41.37 o
   3  17   2      544.20      802.12     65.49 o
   4  17   2       13.64       22.16     41.76 o
   5  17   2     1942.08     1964.99    167.58 o
   6  17   2       93.03      124.97     58.96 o
   7  17   2     3201.71     3304.68    171.10 o
   8  17   2       95.65      112.39     61.41 o
   9  17   2     2202.06     1892.76    131.93 o
 -10  18   2      270.64      268.33     70.09 o
  -9  18   2       70.56       64.62     84.56 o
  -8  18   2      588.45      554.87     71.26 o
  -7  18   2      150.00      110.43     51.98 o
  -6  18   2     1196.48     1126.60     96.69 o
  -5  18   2      811.54      751.75     79.50 o
  -4  18   2     1019.17      872.47    116.38 o
  -3  18   2     2553.64     2372.12    129.28 o
  -2  18   2      988.58      818.75     80.71 o
  -1  18   2     2374.58     2415.12    126.99 o
   0  18   2       73.71       90.74     68.55 o
   1  18   2     1792.72     1866.64    140.74 o
   2  18   2       63.94       27.64     37.87 o
   3  18   2      503.42      561.60     58.96 o
   4  18   2     1059.40      956.23     85.11 o
   5  18   2      742.07      865.20    120.43 o
   6  18   2     1445.65     1436.04    106.35 o
   7  18   2      110.37       57.91     62.08 o
   8  18   2     1249.99     1267.41    111.25 o
  -9  19   2      166.21      151.15     62.94 o
  -8  19   2       34.77      160.63     57.41 o
  -7  19   2      251.26      186.43     58.84 o
  -6  19   2      469.33      396.38     75.89 o
  -5  19   2      125.76       27.78     63.36 o
  -4  19   2     1533.59     1554.04    113.52 o
  -3  19   2        6.32      -47.43     52.71 o
  -2  19   2     3314.39     3443.50    171.81 o
  -1  19   2       98.93       83.81     75.76 o
   0  19   2     2828.53     2766.77    178.42 o
   1  19   2       49.58      123.48     70.17 o
   2  19   2     1206.05     1215.80    159.54 o
   3  19   2       26.73       36.43     48.18 o
   4  19   2      575.85      642.66     75.59 o
   5  19   2       12.59       -1.66     54.15 o
   6  19   2      162.69      173.49     64.79 o
   7  19   2      169.83      297.17     71.54 o
   8  19   2        7.62       -0.17     63.23 o
  -8  20   2      716.06      631.52     90.44 o
  -7  20   2       62.22       65.82     55.62 o
  -6  20   2     1533.68     1544.70    101.32 o
  -5  20   2        0.38      -81.00     54.00 o
  -4  20   2     1054.45     1024.13    171.04 o
  -3  20   2       24.17       49.67     60.04 o
  -2  20   2      403.33      301.79     86.65 o
  -1  20   2       24.69       96.21     74.64 o
   0  20   2        3.92       35.78     71.01 o
   1  20   2       36.38       91.08     75.08 o
   2  20   2      205.56      205.54     84.07 o
   3  20   2        6.55      -24.29     70.74 o
   4  20   2      571.78      564.97     95.91 o
   5  20   2        8.43      -10.20     56.11 o
   6  20   2     1327.83     1331.27    110.33 o
   7  20   2       41.69       30.32     66.75 o
  -7  21   2      245.76      237.30     64.75 o
  -6  21   2      164.22      189.64     58.28 o
  -5  21   2      594.94      641.46    106.49 o
  -4  21   2      991.07      968.73     97.93 o
  -3  21   2      332.59      379.82    106.34 o
  -2  21   2     1524.70     1356.43    169.71 o
  -1  21   2      250.61      323.15    136.44 o
   0  21   2     1144.55     1306.63    136.99 o
   1  21   2        8.09      -22.47     75.93 o
   2  21   2      775.06      692.59    109.51 o
   3  21   2      234.85      215.62     82.48 o
   4  21   2      697.77      588.07    215.43 o
   5  21   2      533.84      538.69    180.24 o
   6  21   2      288.97      256.45     89.06 o
  -5  22   2      313.51      298.53     86.18 o
  -4  22   2      113.82       -2.65     95.38 o
  -3  22   2      730.22      688.85    113.55 o
  -2  22   2        2.44      -44.68     80.34 o
  -1  22   2      708.15      622.56    112.09 o
   0  22   2        5.14      116.04     87.81 o
   1  22   2      676.91      904.78    133.04 o
   2  22   2       29.56       12.15     75.88 o
   3  22   2      489.29      474.79    100.37 o
   4  22   2       26.92      100.74     84.87 o
  -3  23   2      404.71      434.85    101.43 o
  -2  23   2        1.21      -47.01     84.74 o
  -1  23   2       56.78      139.21     89.87 o
   0  23   2        0.08      -46.20     85.00 o
   1  23   2       46.30       70.34     89.17 o
   2  23   2        2.58      -28.57     83.01 o
 -13   0   3        2.83      -55.82     79.13 o
 -11   0   3     2629.66     2245.71    195.15 o
  -9   0   3    17305.97    17551.45    681.52 o
  -7   0   3    34787.09    36318.29   1357.39 o
  -5   0   3    47081.88    48019.18   2509.82 o
  -3   0   3    46284.66    46865.79   2439.88 o
  -1   0   3      842.28      975.46     68.75 o
   1   0   3     1611.16     1872.98     89.42 o
   3   0   3    10253.76    10148.82    553.80 o
   5   0   3       43.69       73.48     50.45 o
   7   0   3     4871.29     4699.01    301.84 o
   9   0   3     7485.53     7780.58    471.70 o
  11   0   3     4751.64     4858.98    343.24 o
  13   0   3     1503.07     1614.05    198.12 o
 -15   1   3      427.49      439.92     98.11 o
 -14   1   3        9.23      -45.10     60.79 o
 -13   1   3     1011.25      857.92     97.87 o
 -12   1   3       13.27       -6.90     51.86 o
 -11   1   3     4442.35     4398.68    211.49 o
 -10   1   3     1954.63     1828.49     98.54 o
  -9   1   3     8439.20     8198.17    279.20 o
  -8   1   3     5256.75     4757.79    151.46 o
  -7   1   3    19605.75    20087.91    624.04 o
  -6   1   3    18816.47    19432.92   1555.13 o
  -4   1   3    13430.06     5553.52    312.58 o
  -3   1   3     1535.42     1920.40     73.41 o
  -2   1   3    34481.61    37683.55   1023.26 o
  -1   1   3    34545.99    39012.69    938.66 o
   0   1   3    10188.82    11201.07    302.69 o
   1   1   3    20801.10    22041.69    850.20 o
   2   1   3     1392.01     1346.16     70.91 o
   3   1   3    40075.76    42304.53   1561.33 o
   4   1   3       20.16       77.87     29.03 o
   5   1   3    34337.96    34122.51   1272.15 o
   6   1   3      341.52      361.17     52.91 o
   7   1   3    14087.77    13860.20    546.06 o
   8   1   3     1074.11     1127.66     94.75 o
   9   1   3     5018.88     4595.51    336.96 o
  10   1   3     1094.47     1155.80    110.86 o
  11   1   3      648.42      577.68    121.53 o
  12   1   3      376.38      338.98     79.84 o
  13   1   3        3.50      -31.78     67.38 o
 -15   2   3      150.96      178.11     83.18 o
 -14   2   3      775.81      835.16    107.51 o
 -13   2   3       20.15        5.77     49.40 o
 -12   2   3     2481.29     2589.27    258.18 o
 -11   2   3      424.29      494.88    149.93 o
 -10   2   3     6490.10     6185.93    224.14 o
  -9   2   3     5267.61     4788.82    179.98 o
  -8   2   3     7765.82     7297.00    250.59 o
  -7   2   3    15424.89    13697.96    431.07 o
  -6   2   3     8513.41     9141.85    294.58 o
  -5   2   3    15962.67    16093.63    501.02 o
  -4   2   3       12.67       42.27     21.02 o
  -3   2   3     4502.68     5511.16    157.44 o
  -2   2   3     4181.72     4001.57    101.76 o
  -1   2   3     1515.41     1436.00     43.88 o
   0   2   3    14392.12    15316.82    338.59 o
   1   2   3    21456.89    22538.98    539.92 o
   2   2   3    38799.77    39796.28   1229.87 o
   3   2   3     4866.29     4895.82    200.16 o
   4   2   3    37350.17    38301.20   1420.49 o
   5   2   3       40.41       10.53     31.23 o
   6   2   3    21880.52    20524.23    782.42 o
   7   2   3     2422.10     2395.90    133.64 o
   8   2   3     8843.90     8450.82    416.73 o
   9   2   3     3229.20     3094.75    188.79 o
  10   2   3     1313.32     1124.58    101.82 o
  11   2   3     2245.18     2325.64    153.57 o
  12   2   3      141.72      185.59     70.99 o
  13   2   3      661.77      612.38     92.68 o
 -15   3   3        3.50       73.40     77.26 o
 -14   3   3      143.64      291.04     82.88 o
 -13   3   3        6.41      -23.25     67.83 o
 -12   3   3      122.63      108.51     48.49 o
 -11   3   3        5.05      -10.64     41.03 o
 -10   3   3     2979.33     2717.28    109.38 o
  -9   3   3     1064.63     1033.11     62.91 o
  -8   3   3    26773.36    26989.87    650.59 o
  -7   3   3     1358.88     1344.82     76.08 o
  -6   3   3    56331.17    57067.33   1493.92 o
  -5   3   3     1116.65     1127.08     47.91 o
  -4   3   3    72850.08    75113.83   2264.80 o
  -3   3   3     5272.41     5534.24    158.30 o
  -2   3   3    35793.32    40284.02    956.63 o
  -1   3   3     3497.30     3749.74     89.28 o
   0   3   3    13519.06    15654.44    375.74 o
   1   3   3     4750.51     5246.93    149.34 o
   2   3   3    10640.25    10898.51    268.50 o
   3   3   3       48.38      162.79     97.26 o
   4   3   3      911.06      739.13     97.01 o
   5   3   3      514.09      579.58     67.19 o
   6   3   3     5713.94     5975.16    254.00 o
   7   3   3      115.93      126.88     48.23 o
   8   3   3     5386.25     4467.69    212.24 o
   9   3   3       15.56       17.68     52.21 o
  10   3   3     6957.50     6674.20    303.41 o
  11   3   3        0.87      -74.50     55.86 o
  12   3   3     2375.79     2355.66    131.24 o
  13   3   3       20.30      -82.52     55.02 o
 -15   4   3        3.62      -69.10    182.86 o
 -14   4   3      667.38      873.34    112.89 o
 -13   4   3        9.40      -42.45     67.19 o
 -12   4   3     2683.54     2995.10    421.25 o
 -11   4   3       15.68      -14.65     37.88 o
 -10   4   3     5814.59     5618.90    183.72 o
  -9   4   3      771.59      775.61     56.20 o
  -8   4   3     9840.19     9991.65    332.35 o
  -7   4   3     2179.59     2026.75    156.13 o
  -6   4   3     4642.12     4878.26    170.38 o
  -5   4   3     8176.73     8743.60    241.45 o
  -4   4   3      372.37      388.92     24.21 o
  -3   4   3    12561.36    13505.90    327.52 o
  -2   4   3    26679.20    29009.19    776.32 o
  -1   4   3    21611.83    23310.33    514.63 o
   0   4   3    17522.32    19480.31    610.55 o
   1   4   3       40.41       41.02     13.40 o
   2   4   3    37347.50    39036.14    931.28 o
   3   4   3      426.18      429.42     47.62 o
   4   4   3    35768.88    35068.20   1070.47 o
   5   4   3     3543.13     3618.07    136.11 o
   6   4   3    34122.75    34652.70   1064.76 o
   7   4   3      138.59      155.98     41.13 o
   8   4   3    10737.13    10320.87    405.66 o
   9   4   3      286.43      237.54     49.91 o
  10   4   3     2261.29     2342.77    121.29 o
  11   4   3      205.42      197.31     56.35 o
  12   4   3      132.55      128.90     55.09 o
  13   4   3       86.25      171.84     63.19 o
 -15   5   3      323.59      424.77    105.00 o
 -14   5   3       83.86       45.42     74.26 o
 -13   5   3     1130.87     1202.12    120.72 o
 -12   5   3       50.94      119.64     69.55 o
 -11   5   3     3462.70     3309.29    212.12 o
 -10   5   3     1911.06     1942.69     89.70 o
  -9   5   3     4209.79     3885.99    162.80 o
  -8   5   3     7183.00     7177.63    248.27 o
  -7   5   3     2769.34     2526.41    105.42 o
  -6   5   3    16010.90    15628.48    490.23 o
  -5   5   3      492.13      560.40     33.83 o
  -4   5   3    16659.47    17698.18    481.84 o
  -3   5   3       69.99      127.22     19.04 o
  -2   5   3     6740.78     7371.28    183.61 o
  -1   5   3     9361.04     9596.99    264.86 o
   0   5   3     3298.09     3139.48    112.51 o
   1   5   3     4386.78     4367.07    115.13 o
   2   5   3     3181.81     3315.86    101.61 o
   3   5   3    10812.20    10805.45    298.13 o
   4   5   3     1024.04      846.06     44.88 o
   5   5   3    22463.74    21460.15    667.51 o
   6   5   3      740.90      734.47     57.15 o
   7   5   3    13703.00    12590.19    410.95 o
   8   5   3     5759.56     5435.64    202.78 o
   9   5   3     4515.68     4318.53    172.25 o
  10   5   3     3208.08     2947.75    139.21 o
  11   5   3      215.68      219.13     57.35 o
  12   5   3     1307.44     1263.06     99.37 o
  13   5   3       22.06       19.48     72.14 o
 -14   6   3       20.21      139.34     80.43 o
 -13   6   3        2.38       25.02     88.60 o
 -12   6   3       59.82      -21.76     49.92 o
 -11   6   3      346.22      376.33     92.63 o
 -10   6   3      503.92      477.36     65.73 o
  -9   6   3     5157.88     5018.74    166.98 o
  -8   6   3     1024.60      932.22     62.74 o
  -7   6   3    16872.34    16048.08    507.47 o
  -6   6   3       69.01       43.74     34.59 o
  -5   6   3    41822.47    42074.71   1111.35 o
  -4   6   3      350.54      432.14     29.89 o
  -3   6   3    55590.42    60399.38   1617.02 o
  -2   6   3     4500.26     4641.97    134.17 o
  -1   6   3    28027.83    29299.70    701.82 o
   0   6   3      401.02      439.13     24.66 o
   1   6   3     7066.39     7545.38    210.61 o
   2   6   3     5879.57     6278.00    179.57 o
   3   6   3      183.50      260.59     44.23 o
   4   6   3     1786.71     1857.04     73.07 o
   5   6   3     2499.18     2388.11    102.83 o
   6   6   3     2188.72     2258.17    102.80 o
   7   6   3     7090.16     6207.10    222.02 o
   8   6   3      626.12      727.98    118.86 o
   9   6   3     5853.35     6072.38    226.68 o
  10   6   3      458.72      554.46     66.20 o
  11   6   3     2257.50     2339.71    127.16 o
  12   6   3        2.88       -7.05     53.77 o
  13   6   3      961.33     1242.12    203.42 o
 -14   7   3        2.91       46.41     75.19 o
 -13   7   3     1340.18     1476.99    152.33 o
 -12   7   3      110.25      112.14     59.41 o
 -11   7   3     3721.21     3783.83    241.90 o
 -10   7   3       13.15      115.46     53.35 o
  -9   7   3     9177.72     8844.58    316.32 o
  -8   7   3       76.54        9.66     56.91 o
  -7   7   3     3594.00     3544.87    136.06 o
  -6   7   3      133.65       72.40     33.21 o
  -5   7   3       15.67       22.52     21.38 o
  -4   7   3     3880.47     4258.52    157.64 o
  -3   7   3     4359.97     4272.30    153.92 o
  -2   7   3     7664.04     7992.80    222.08 o
  -1   7   3     2478.25     2092.32     64.53 o
   0   7   3      123.61      183.21     24.20 o
   1   7   3     7361.82     7007.89    191.94 o
   2   7   3       33.04       61.38     19.07 o
   3   7   3    18559.24    18446.75    451.42 o
   4   7   3      461.21      481.57     42.62 o
   5   7   3    32213.50    32358.60    865.47 o
   6   7   3      505.04      575.89     69.22 o
   7   7   3    15831.17    15305.62    494.79 o
   8   7   3      201.60      262.79     50.58 o
   9   7   3     5393.69     5170.71    201.69 o
  10   7   3       89.41       62.83     48.33 o
  11   7   3      336.14      307.42     63.75 o
  12   7   3       42.90      107.38     88.67 o
  13   7   3       11.37       30.22     87.82 o
 -14   8   3      264.99      363.92     92.51 o
 -13   8   3        6.54      -40.26     79.91 o
 -12   8   3      739.81      692.33     86.84 o
 -11   8   3       53.67       66.35     53.55 o
 -10   8   3     1914.48     1833.81    146.58 o
  -9   8   3     2738.14     2680.27    130.01 o
  -8   8   3     1297.60     1475.82    117.56 o
  -7   8   3    12660.11    12225.26    499.34 o
  -6   8   3      366.85      413.46     36.30 o
  -5   8   3    25251.88    26513.79    828.83 o
  -4   8   3        1.44        6.65     28.25 o
  -3   8   3    11391.05    11915.95    384.71 o
  -2   8   3      674.84      636.04     33.49 o
  -1   8   3     8798.28     9534.37    240.30 o
   0   8   3     2029.30     2172.51    101.45 o
   1   8   3     3522.75     3610.27    101.85 o
   2   8   3    12956.32    12847.12    318.77 o
   3   8   3      313.27      318.91     28.15 o
   4   8   3    11021.95    10504.66    297.03 o
   5   8   3      268.30      317.94     40.08 o
   6   8   3     9921.70     9461.54    349.72 o
   7   8   3     3703.32     3614.44    149.40 o
   8   8   3     3868.69     3989.86    162.57 o
   9   8   3     3236.65     3223.97    257.76 o
  10   8   3      889.07     1193.45     90.03 o
  11   8   3     1131.15     1050.70    120.19 o
  12   8   3       10.94       47.70     74.24 o
 -14   9   3       26.55      -60.53     69.71 o
 -13   9   3      253.36      138.12    105.98 o
 -12   9   3       88.77      110.26     58.54 o
 -11   9   3      621.40      666.03    108.37 o
 -10   9   3      973.49     1058.22     93.89 o
  -9   9   3     1148.45     1226.13     83.60 o
  -8   9   3     7673.56     7582.99    340.66 o
  -7   9   3      277.68      346.57     54.78 o
  -6   9   3    16905.06    16290.96    526.08 o
  -5   9   3       37.75       48.81     36.35 o
  -4   9   3    22786.25    22254.21    697.08 o
  -3   9   3      270.39      255.79     72.18 o
  -2   9   3    17331.07    17635.44    477.05 o
  -1   9   3      129.16      112.40     20.71 o
   0   9   3     9229.05     9221.59    256.76 o
   1   9   3      789.21      898.95     48.24 o
   2   9   3      713.77      682.60     41.57 o
   3   9   3     2452.55     2577.42     82.69 o
   4   9   3      283.32      274.23     36.79 o
   5   9   3     6760.20     6414.67    196.19 o
   6   9   3     2776.08     2826.09    108.07 o
   7   9   3     4879.18     4835.62    185.15 o
   8   9   3     4271.93     4455.14    180.87 o
   9   9   3      690.70      709.06     71.50 o
  10   9   3     2524.90     2567.43    174.32 o
  11   9   3       12.37      -32.73     64.89 o
  12   9   3     1358.06     1346.96    137.20 o
 -14  10   3      515.24      487.76    107.51 o
 -13  10   3       41.62       23.58     80.08 o
 -12  10   3     1519.30     1798.20    131.59 o
 -11  10   3       46.58       42.18     56.34 o
 -10  10   3     4019.05     4171.40    315.71 o
  -9  10   3      157.64      121.86     51.49 o
  -8  10   3     4737.82     5051.61    252.85 o
  -7  10   3       88.21      148.20     67.69 o
  -6  10   3     1674.78     1506.21     90.34 o
  -5  10   3      186.01      130.94     63.07 o
  -4  10   3       38.90       74.34     36.76 o
  -3  10   3      136.52      112.58     40.01 o
  -2  10   3     2332.39     2503.03    121.60 o
  -1  10   3      554.86      591.41     63.89 o
   0  10   3     8682.90     9141.68    234.31 o
   1  10   3       76.67       93.51     33.44 o
   2  10   3    19928.43    20920.25    511.65 o
   3  10   3       25.61       27.65     26.46 o
   4  10   3    26401.90    26521.70    715.78 o
   5  10   3      895.67      822.34     56.31 o
   6  10   3    23680.87    24270.68    662.96 o
   7  10   3      207.68      255.44     65.50 o
   8  10   3     8580.29     8918.79    312.14 o
   9  10   3       12.27       33.73     59.30 o
  10  10   3     1119.14     1006.04    137.28 o
  11  10   3        4.57      -23.14    110.79 o
  12  10   3       10.58      -19.55     78.00 o
 -13  11   3      157.12      202.12     90.60 o
 -12  11   3        5.91       23.86     64.31 o
 -11  11   3      167.90      208.39     69.97 o
 -10  11   3      661.42      770.08     90.25 o
  -9  11   3     1240.92     1286.78     89.72 o
  -8  11   3     4817.16     4736.06    193.16 o
  -7  11   3     2107.32     1918.15    109.07 o
  -6  11   3    17133.02    16697.62    543.84 o
  -5  11   3     3380.05     3121.25    308.99 o
  -4  11   3    18203.37    17351.63    554.35 o
  -3  11   3       51.65       24.37     38.55 o
  -2  11   3    10886.56    11527.59    321.81 o
  -1  11   3     1625.62     1594.92     67.15 o
   0  11   3     6439.11     6713.97    179.39 o
   1  11   3     3917.10     3739.03    125.42 o
   2  11   3     1998.20     2070.22     72.40 o
   3  11   3     5689.67     5530.07    153.36 o
   4  11   3       33.16      -23.10     31.24 o
   5  11   3     8476.45     8261.24    262.58 o
   6  11   3      717.27      853.70    134.94 o
   7  11   3     2362.46     2386.32    145.06 o
   8  11   3     3099.29     3255.89    190.81 o
   9  11   3      823.55      811.90    100.32 o
  10  11   3     1322.13     1678.89    400.62 o
  11  11   3       22.90       21.27     72.45 o
  12  11   3      800.11      757.70    228.57 o
 -13  12   3        2.84       65.37     71.89 o
 -12  12   3      396.17      440.20     80.20 o
 -11  12   3      334.84      379.77     86.45 o
 -10  12   3     1504.19     1519.08    115.63 o
  -9  12   3     2120.14     1824.27    104.46 o
  -8  12   3     1009.16      894.13     81.25 o
  -7  12   3     5405.04     5163.87    403.07 o
  -6  12   3        4.91       25.91     45.04 o
  -5  12   3    14492.17    13857.36    457.22 o
  -4  12   3     2516.12     2386.28    113.08 o
  -3  12   3     9344.35     9582.38    326.26 o
  -2  12   3      167.97      184.34     29.82 o
  -1  12   3     6599.19     6415.07    238.82 o
   0  12   3     1218.94     1258.04     58.29 o
   1  12   3     2585.51     2573.53     97.96 o
   2  12   3      955.04     1065.69     82.69 o
   3  12   3      121.77       94.18     28.55 o
   4  12   3     5389.15     5080.95    204.04 o
   5  12   3      680.29      834.03     68.31 o
   6  12   3     3132.16     3495.14    128.87 o
   7  12   3     2352.46     2394.45    215.62 o
   8  12   3     1394.97     1334.96    123.48 o
   9  12   3     2415.33     2579.46    175.10 o
  10  12   3       55.79       25.55     74.59 o
  11  12   3      894.92      991.55    128.64 o
 -12  13   3        3.24      141.21     68.65 o
 -11  13   3     1407.35     1533.53    210.71 o
 -10  13   3        4.07       17.18     60.75 o
  -9  13   3     2905.99     2944.49    119.27 o
  -8  13   3       85.82       66.29     50.31 o
  -7  13   3     2365.31     2182.38    120.27 o
  -6  13   3      215.60      150.18     51.90 o
  -5  13   3      126.29      229.55     51.85 o
  -4  13   3       41.39       77.54     74.80 o
  -3  13   3       82.30       95.97     44.46 o
  -2  13   3        9.54       33.68     41.68 o
  -1  13   3     2071.48     1927.63     73.14 o
   0  13   3      104.98      113.89     29.72 o
   1  13   3     6873.82     7034.96    216.63 o
   2  13   3      320.56      273.38     38.57 o
   3  13   3    15958.64    15172.07    424.16 o
   4  13   3      704.65      591.69     52.41 o
   5  13   3    14154.62    14155.78    402.55 o
   6  13   3       29.91       54.64     46.43 o
   7  13   3     7156.34     7278.08    271.48 o
   8  13   3        3.25       28.14     66.48 o
   9  13   3     1477.11     1334.14    133.10 o
  10  13   3        9.10      -15.98     76.08 o
  11  13   3      194.90      117.39     82.16 o
 -12  14   3       29.92      -54.74     69.24 o
 -11  14   3      157.60      181.90    104.26 o
 -10  14   3      100.72       87.87     63.07 o
  -9  14   3     1600.12     1562.69     99.06 o
  -8  14   3      330.58      485.44    101.15 o
  -7  14   3     5904.58     5940.93    231.77 o
  -6  14   3      673.38      665.67    104.96 o
  -5  14   3     7884.46     7353.39    268.66 o
  -4  14   3      724.00      707.81     71.49 o
  -3  14   3     6225.86     5663.48    282.14 o
  -2  14   3       11.60       59.50     45.96 o
  -1  14   3     4032.59     3826.81    145.09 o
   0  14   3      656.16      625.00     44.64 o
   1  14   3     2223.54     2368.55     96.75 o
   2  14   3     3684.05     3682.04    130.58 o
   3  14   3      425.56      510.96     51.89 o
   4  14   3     3154.53     2746.58    122.33 o
   5  14   3       18.46       21.57     45.38 o
   6  14   3      979.36     1005.70     86.03 o
   7  14   3     1200.55     1186.41     94.54 o
   8  14   3      194.65      248.90     63.54 o
   9  14   3     1287.09     1247.20    132.68 o
  10  14   3      141.18      164.64     84.07 o
 -12  15   3       64.16       98.83     75.19 o
 -11  15   3      510.69      477.38     86.62 o
 -10  15   3      462.74      336.62     79.07 o
  -9  15   3      860.40      792.37     78.91 o
  -8  15   3     1774.48     1658.36    161.13 o
  -7  15   3      485.94      318.43     86.49 o
  -6  15   3     5389.28     5762.72    393.41 o
  -5  15   3       26.12        7.40     46.28 o
  -4  15   3     6339.13     6289.36    238.84 o
  -3  15   3      674.88      729.38     73.42 o
  -2  15   3     3443.33     3495.95    297.99 o
  -1  15   3      632.34      661.09     58.52 o
   0  15   3     1821.88     1809.03     94.52 o
   1  15   3      976.46      925.14     62.69 o
   2  15   3      497.64      537.78     52.22 o
   3  15   3     2057.02     2145.18    138.51 o
   4  15   3       14.61       96.56     49.75 o
   5  15   3     2193.77     1875.29    109.73 o
   6  15   3      853.93      904.43     85.23 o
   7  15   3     2004.92     1808.52    115.76 o
   8  15   3     1212.20     1402.19    107.25 o
   9  15   3      230.25      101.91     81.36 o
  10  15   3      518.20      381.95    100.44 o
 -11  16   3        0.90      -19.09     71.12 o
 -10  16   3      944.10      849.84    100.97 o
  -9  16   3        2.55       33.48     52.96 o
  -8  16   3     1392.85     1501.69    112.40 o
  -7  16   3      352.02      280.14     64.90 o
  -6  16   3     1280.54     1219.30     95.57 o
  -5  16   3      162.46      118.80     53.26 o
  -4  16   3       56.62      151.15     49.25 o
  -3  16   3      134.90      165.03     52.15 o
  -2  16   3      711.02      748.63     79.86 o
  -1  16   3       32.08       53.43     40.92 o
   0  16   3     2493.67     2465.17    122.86 o
   1  16   3      137.84      112.32     40.29 o
   2  16   3     4275.31     4283.28    149.63 o
   3  16   3      681.69      589.66     65.70 o
   4  16   3     6588.57     6404.76    241.57 o
   5  16   3       25.41       56.56     49.01 o
   6  16   3     4422.25     4451.48    189.03 o
   7  16   3        0.04      -70.26     46.84 o
   8  16   3     1640.55     1679.48    118.91 o
   9  16   3       49.45      176.64     83.96 o
 -10  17   3      286.37      303.32    113.06 o
  -9  17   3       48.00       34.30     53.74 o
  -8  17   3     1844.73     1639.20    117.22 o
  -7  17   3      138.38       43.11     59.06 o
  -6  17   3     3943.94     3922.63    252.61 o
  -5  17   3      212.04      178.71     58.90 o
  -4  17   3     4484.34     4058.85    175.08 o
  -3  17   3       34.22       76.21     51.86 o
  -2  17   3     3240.73     3380.66    198.72 o
  -1  17   3      195.34      191.61     62.75 o
   0  17   3     2529.54     2472.16    190.27 o
   1  17   3      686.83      768.84     75.89 o
   2  17   3     1265.15     1121.36     88.91 o
   3  17   3      614.98      557.02     67.12 o
   4  17   3      106.55       37.57     48.19 o
   5  17   3      325.42      345.43     64.57 o
   6  17   3      602.04      700.56     80.48 o
   7  17   3      195.20      277.97     67.09 o
   8  17   3      864.57      811.09     91.23 o
   9  17   3      148.80      272.90     94.68 o
 -10  18   3      490.62      554.52     78.68 o
  -9  18   3      307.22      263.51     66.92 o
  -8  18   3      474.07      495.71     61.11 o
  -7  18   3     1227.97     1342.71    118.35 o
  -6  18   3       98.44      124.83     58.49 o
  -5  18   3     1388.02     1470.54    106.74 o
  -4  18   3      113.68       88.91     53.96 o
  -3  18   3     2150.99     2175.05    123.73 o
  -2  18   3      169.78       78.12     55.39 o
  -1  18   3     1505.65     1530.99    102.94 o
   0  18   3      855.33      859.26     83.30 o
   1  18   3      677.50      624.35    112.70 o
   2  18   3     1154.69     1324.44    148.24 o
   3  18   3       10.26       54.09     48.95 o
   4  18   3     2268.15     2103.94    121.10 o
   5  18   3      343.08      315.79     67.34 o
   6  18   3     1531.91     1352.26    118.06 o
   7  18   3      555.24      435.95     74.11 o
   8  18   3      690.72      721.58     90.68 o
  -9  19   3      654.08      459.49     74.58 o
  -8  19   3       86.79       -1.75     55.67 o
  -7  19   3      711.01      747.51     88.52 o
  -6  19   3      199.99      148.94     63.35 o
  -5  19   3      118.77       38.52     57.47 o
  -4  19   3      183.97      150.67     64.66 o
  -3  19   3       23.47       -4.80     57.02 o
  -2  19   3       82.63       62.17     56.83 o
  -1  19   3      512.69      549.22     87.12 o
   0  19   3      108.50      183.71     76.03 o
   1  19   3     1673.47     1670.82    137.56 o
   2  19   3      196.69       15.93    160.39 o
   3  19   3     2821.83     2906.76    182.42 o
   4  19   3       62.30      173.61     61.91 o
   5  19   3     2239.52     2337.12    134.15 o
   6  19   3        2.71       74.04     62.49 o
   7  19   3     1138.83     1207.18    107.31 o
  -8  20   3       22.99       54.74     63.74 o
  -7  20   3     1360.56     1435.73    118.29 o
  -6  20   3       70.14       29.42     65.72 o
  -5  20   3     1998.80     2045.43    129.50 o
  -4  20   3       73.66       24.99     57.60 o
  -3  20   3     2009.50     2023.58    139.33 o
  -2  20   3       57.99       30.84     57.78 o
  -1  20   3      926.48      892.68    111.92 o
   0  20   3       50.83       22.24     72.65 o
   1  20   3      675.48      806.88    107.60 o
   2  20   3      150.37      230.29     84.25 o
   3  20   3      105.72      143.38     79.22 o
   4  20   3       49.40       15.84    125.20 o
   5  20   3       62.17       62.56     61.79 o
   6  20   3        6.98      -83.84     62.53 o
  -7  21   3      219.96      195.01     66.29 o
  -6  21   3      426.03      534.75    114.45 o
  -5  21   3       25.04      -19.19     63.86 o
  -4  21   3      448.34      566.40     81.67 o
  -3  21   3       71.05       41.91     58.38 o
  -2  21   3      421.19      653.32    104.10 o
  -1  21   3      269.47      309.73     89.22 o
   0  21   3      175.68       63.18     80.22 o
   1  21   3      453.38      466.66    133.68 o
   2  21   3        3.45       47.57     78.62 o
   3  21   3      895.58      809.33    113.58 o
   4  21   3       60.77       94.17     82.22 o
   5  21   3      992.87      934.53    194.94 o
  -5  22   3      208.14      232.46     74.90 o
  -4  22   3       26.64      -19.46     80.71 o
  -3  22   3      155.43       60.18     91.78 o
  -2  22   3       34.60       59.01     79.03 o
  -1  22   3      177.12      125.70     86.14 o
   0  22   3      529.44      552.56    171.83 o
   1  22   3      124.87      143.57     90.30 o
   2  22   3      840.24      922.67    125.30 o
   3  22   3      190.07      144.61     87.89 o
   4  22   3      947.66      857.97    125.50 o
  -3  23   3       21.79     -120.13     80.08 o
  -2  23   3      702.66      589.23    125.77 o
  -1  23   3        0.04      174.70     99.27 o
   0  23   3      422.06      456.16    106.14 o
   1  23   3        0.19     -119.44     79.63 o
 -14   0   4     1381.77     1271.09    169.57 o
 -12   0   4     2418.61     2260.69    201.65 o
 -10   0   4     1578.51     1609.87    112.14 o
  -8   0   4     1539.14     1899.79    159.12 o
  -6   0   4    16763.72    17934.49    967.84 o
  -4   0   4    32698.13    35572.79   1863.33 o
  -2   0   4    24252.76    26915.57    836.93 o
   0   0   4    32843.19    34479.01   2526.50 o
   2   0   4    48806.93    53408.64   2780.01 o
   4   0   4    42879.49    42158.30   2210.95 o
   6   0   4    17115.66    17080.54    933.78 o
   8   0   4        4.59      -10.03     65.14 o
  10   0   4      496.31      426.34    109.37 o
  12   0   4     1227.42     1139.39    166.46 o
 -15   1   4      212.38      197.26     91.64 o
 -14   1   4      855.53      820.92    160.46 o
 -13   1   4      357.14      361.61     79.60 o
 -12   1   4     3131.65     2521.53    151.96 o
 -11   1   4      941.99      797.10     71.57 o
 -10   1   4     9230.86     8863.70    261.67 o
  -9   1   4      123.77      131.66     40.57 o
  -8   1   4    23496.75    23921.24    742.02 o
  -7   1   4     1952.76     2245.50    120.40 o
  -6   1   4    15295.55    16101.12    877.97 o
  -4   1   4    26738.28    28362.09   1062.83 o
  -3   1   4     5492.31     5597.67    163.99 o
  -2   1   4    14917.23    15979.20    389.56 o
  -1   1   4    20815.45    22432.50    543.13 o
   0   1   4       63.82       64.05     14.63 o
   1   1   4     8327.05     8228.58    234.14 o
   2   1   4     8765.57     9168.56    355.17 o
   3   1   4     8476.43     9113.20    355.92 o
   4   1   4    40643.82    42602.06   1718.62 o
   5   1   4     3068.07     3151.20    260.86 o
   6   1   4    30895.91    31674.69   1188.76 o
   7   1   4     1208.65     1162.36    107.18 o
   8   1   4    12520.77    12104.45    489.46 o
   9   1   4      118.30       50.21     59.49 o
  10   1   4     2180.97     2230.22    147.88 o
  11   1   4       89.68       77.23     65.51 o
  12   1   4      672.85      861.99    106.90 o
  13   1   4      285.63      453.30    104.15 o
 -15   2   4       87.46      109.97     80.38 o
 -14   2   4      380.22      242.25     81.41 o
 -13   2   4     1591.32     1445.45    128.01 o
 -12   2   4      901.67      913.05     78.89 o
 -11   2   4     4739.83     4718.86    184.46 o
 -10   2   4      628.16      509.48    111.42 o
  -9   2   4    25744.62    25921.85    697.97 o
  -8   2   4      514.21      542.74     49.35 o
  -7   2   4    18461.71    20234.08    781.24 o
  -6   2   4     5082.22     5056.16    177.46 o
  -5   2   4    18312.18    20344.08    629.81 o
  -4   2   4     2941.28     3057.07    113.40 o
  -3   2   4     3040.43     3234.53    113.63 o
  -2   2   4     1275.29     1070.49     49.53 o
  -1   2   4     7376.52     7882.21    177.88 o
   0   2   4     8749.18    10380.30    233.53 o
   1   2   4     8351.62     8573.12    212.21 o
   2   2   4    15558.36    15431.60    487.23 o
   3   2   4    15443.12    15619.29    593.29 o
   4   2   4    13102.55    13762.99    530.17 o
   5   2   4    33198.57    32541.16   1218.39 o
   6   2   4     5332.87     5687.14    248.97 o
   7   2   4    15640.05    14147.90    976.88 o
   8   2   4      133.42      139.80     75.04 o
   9   2   4     4623.32     4368.47    216.91 o
  10   2   4       97.11       60.21     59.13 o
  11   2   4     1334.33     1410.98    124.21 o
  12   2   4      446.34      628.81    115.24 o
  13   2   4      235.78      327.42     73.49 o
 -15   3   4      741.88      913.23    171.76 o
 -14   3   4        8.05      119.95     73.58 o
 -13   3   4     1047.02     1095.80    178.83 o
 -12   3   4       58.49      101.15     43.66 o
 -11   3   4     1943.87     1933.26     92.72 o
 -10   3   4      170.34       98.07     40.00 o
  -9   3   4      153.50      131.39     61.99 o
  -8   3   4      243.30      234.84     35.19 o
  -7   3   4     3661.53     3575.73    117.37 o
  -6   3   4      208.87      270.94     58.93 o
  -5   3   4    12114.99    12032.36    381.95 o
  -4   3   4      557.90      545.50     31.75 o
  -3   3   4    19199.02    20284.96    487.12 o
  -2   3   4     8484.12     9141.69    240.51 o
  -1   3   4    27537.15    28968.59    703.35 o
   0   3   4      119.99      114.04     14.46 o
   1   3   4    63538.09    67418.75   1595.54 o
   2   3   4        9.56       13.38     15.31 o
   3   3   4    62085.09    64242.61   1939.68 o
   4   3   4      166.47      162.26     38.10 o
   5   3   4    21495.83    20816.01    792.01 o
   6   3   4       10.59       42.37     41.43 o
   7   3   4     2577.09     2521.36    140.87 o
   8   3   4      300.91      263.09     61.66 o
   9   3   4       69.72      149.05     58.90 o
  10   3   4       22.72       37.75     43.80 o
  11   3   4      487.99      537.91     69.68 o
  12   3   4       26.20        0.28     52.08 o
  13   3   4     1089.85     1203.01    105.07 o
 -15   4   4      200.10       42.70    108.46 o
 -14   4   4       48.06      186.49     77.32 o
 -13   4   4     1406.36     1263.41    124.95 o
 -12   4   4       44.74      105.54     56.18 o
 -11   4   4     6631.77     6656.92    332.28 o
 -10   4   4      131.11      116.60     41.29 o
  -9   4   4    14839.00    14949.38    484.38 o
  -8   4   4      409.91      314.06     47.58 o
  -7   4   4    22368.78    22605.88    604.70 o
  -6   4   4      118.55      132.19     24.80 o
  -5   4   4    14093.87    13456.03    573.49 o
  -4   4   4     3854.98     4609.07    137.16 o
  -3   4   4     9020.77    10741.21    262.59 o
  -2   4   4     4824.83     5310.81    125.44 o
  -1   4   4     5663.68     5711.03    133.60 o
   0   4   4     5469.80     5394.06    137.79 o
   1   4   4       29.04       60.75     15.74 o
   2   4   4    14545.85    15589.87    381.30 o
   3   4   4     7958.42     7680.98    217.42 o
   4   4   4     5211.50     5428.03    218.37 o
   5   4   4    26657.91    26905.15    832.03 o
   6   4   4     1503.12     1386.05     78.28 o
   7   4   4    19425.64    18357.15    583.99 o
   8   4   4      197.47      236.36     47.23 o
   9   4   4     5122.65     4827.43    190.07 o
  10   4   4        5.49       21.34     44.40 o
  11   4   4     1734.91     1647.95    108.25 o
  12   4   4      108.46      130.74     66.48 o
  13   4   4      499.65      637.88     83.89 o
 -15   5   4      298.38      344.17    130.08 o
 -14   5   4      182.33      325.16     89.97 o
 -13   5   4      626.60      672.60    100.48 o
 -12   5   4     2191.11     2316.28    133.06 o
 -11   5   4      417.83      478.12     67.42 o
 -10   5   4     7072.67     6752.16    297.14 o
  -9   5   4        5.64       29.92     38.27 o
  -8   5   4    19978.96    20159.43    631.53 o
  -7   5   4     1230.54     1137.16    101.66 o
  -6   5   4     7589.38     7319.83    207.80 o
  -5   5   4     2664.52     2591.97     69.19 o
  -4   5   4    12145.34    13361.32    328.68 o
  -3   5   4     3634.37     3922.76    115.72 o
  -2   5   4      126.21      203.35     16.15 o
  -1   5   4    15379.82    15639.50    378.73 o
   0   5   4      611.66      620.65     77.26 o
   1   5   4    19433.60    20204.19    547.27 o
   2   5   4     2537.28     2589.52     77.28 o
   3   5   4    28651.38    30799.16    741.06 o
   4   5   4     9408.26     9201.93    260.86 o
   5   5   4    11768.43    11208.94    363.84 o
   6   5   4    12419.49    12008.60    391.08 o
   7   5   4     1022.64      955.86    103.71 o
   8   5   4     6256.03     5780.88    214.08 o
   9   5   4       14.96      -20.25     39.71 o
  10   5   4     2351.85     2259.26    121.98 o
  11   5   4      412.96      475.44     67.19 o
  12   5   4      584.63      580.66     79.28 o
 -15   6   4       20.43       65.18     86.38 o
 -14   6   4      468.39      470.46     97.88 o
 -13   6   4      126.02       98.06     63.33 o
 -12   6   4     1301.29     1181.34     99.08 o
 -11   6   4      486.32      475.40     69.58 o
 -10   6   4      450.99      407.31     64.38 o
  -9   6   4      279.63      335.54     71.64 o
  -8   6   4        9.23       18.98     31.92 o
  -7   6   4      475.65      500.95     60.75 o
  -6   6   4     3440.38     3546.41    113.08 o
  -5   6   4      742.23      796.28     43.87 o
  -4   6   4     4321.38     4136.05    129.01 o
  -3   6   4      892.09      780.94     30.55 o
  -2   6   4    17650.79    17291.00    425.06 o
  -1   6   4     3470.05     3486.77    107.66 o
   1   6   4      131.73      150.30     20.53 o
   2   6   4    44942.61    47410.28   1133.04 o
   3   6   4     1924.67     2030.67     77.63 o
   4   6   4    24158.85    24476.03    658.20 o
   5   6   4     1266.07     1316.26     72.49 o
   6   6   4     4898.19     4628.26    238.04 o
   7   6   4     1760.33     1789.47     94.65 o
   8   6   4        5.40       13.76     41.01 o
   9   6   4      367.58      363.29     90.43 o
  10   6   4      186.19      200.84     63.66 o
  11   6   4       70.37       74.32     69.98 o
  12   6   4      706.47      674.83     83.79 o
 -14   7   4      367.59      482.92     97.90 o
 -13   7   4       16.92        8.73     57.25 o
 -12   7   4     2844.21     2973.52    311.84 o
 -11   7   4       57.84       92.22     55.97 o
 -10   7   4    12017.37    12145.92    385.94 o
  -9   7   4      296.17      264.35     71.24 o
  -8   7   4    17787.82    18231.97    724.73 o
  -7   7   4      277.82      312.36     34.67 o
  -6   7   4    17090.05    17548.82    491.17 o
  -5   7   4       23.31       22.74     22.81 o
  -4   7   4     1501.48     1535.60     61.51 o
  -3   7   4     3715.74     3901.09    121.85 o
  -2   7   4      955.54     1029.22     40.08 o
  -1   7   4     3918.33     4054.59    110.25 o
   0   7   4       55.76       69.79     20.87 o
   1   7   4     5905.02     5847.18    153.37 o
   2   7   4     3026.36     2865.59     95.91 o
   3   7   4     1261.72     1198.80     56.07 o
   4   7   4    19834.50    19445.04    528.90 o
   5   7   4      362.92      357.03     42.77 o
   6   7   4    12414.76    12358.74    403.51 o
   7   7   4       43.11       35.63     39.84 o
   8   7   4     8838.00     8884.53    307.10 o
   9   7   4       13.06      -53.93     56.41 o
  10   7   4     2853.48     2660.16    133.66 o
  11   7   4        7.55       81.50     54.75 o
  12   7   4     1121.94     1383.58    139.06 o
 -14   8   4      384.01      312.57     97.22 o
 -13   8   4      384.87      419.81     79.97 o
 -12   8   4      385.74      499.03    142.30 o
 -11   8   4     2285.88     2249.64    133.90 o
 -10   8   4       55.63       39.05     46.56 o
  -9   8   4     7177.02     6990.02    487.24 o
  -8   8   4      170.90      161.98     68.04 o
  -7   8   4    11969.77    12192.57    500.48 o
  -6   8   4     2209.18     2370.63     89.97 o
  -5   8   4     5426.36     5190.16    161.40 o
  -4   8   4     3028.22     2858.01    164.34 o
  -3   8   4       70.04       61.36     28.86 o
  -2   8   4     4547.31     4335.74    118.75 o
  -1   8   4      647.47      673.38     35.49 o
   0   8   4    11371.33    11378.71    284.08 o
   1   8   4      623.19      533.12     36.51 o
   2   8   4    20182.18    20584.60    553.76 o
   3   8   4     1530.61     1353.60     54.45 o
   4   8   4    14765.64    14825.34    410.09 o
   5   8   4     5539.58     5046.93    245.10 o
   6   8   4      793.14      705.73     61.77 o
   7   8   4     4979.17     5211.30    197.20 o
   8   8   4       37.36       -9.70     45.82 o
   9   8   4     1714.64     1591.27    105.54 o
  10   8   4      102.37       41.19     48.80 o
  11   8   4      800.47      690.16    101.37 o
  12   8   4      228.65      154.96     83.21 o
 -14   9   4       30.76       18.09     85.00 o
 -13   9   4      428.61      596.05     86.64 o
 -12   9   4      506.13      453.55     77.97 o
 -11   9   4      300.65      407.57     75.15 o
 -10   9   4     1088.73     1247.94    123.23 o
  -9   9   4      334.35      286.53     76.04 o
  -8   9   4      637.56      629.09     89.31 o
  -7   9   4      209.78      224.34     55.21 o
  -6   9   4     1475.08     1448.07    113.73 o
  -5   9   4      930.75     1004.32     68.03 o
  -4   9   4      529.41      541.36     51.16 o
  -3   9   4    11098.88    11107.84    363.46 o
  -2   9   4      438.84      461.23     35.58 o
  -1   9   4    17976.41    19006.12    464.73 o
   0   9   4      693.25      733.31     38.02 o
   1   9   4    25982.01    27622.22    736.33 o
   2   9   4      141.86      123.84     25.59 o
   3   9   4    20632.25    20856.04    511.37 o
   4   9   4     2114.90     2111.06     84.97 o
   5   9   4     7792.10     8096.22    241.21 o
   6   9   4     3741.61     3696.03    131.49 o
   7   9   4      292.65      244.45     49.43 o
   8   9   4     1301.66     1227.36     84.61 o
   9   9   4       20.77      -42.00     43.95 o
  10   9   4      451.44      472.31     88.70 o
  11   9   4      331.55      536.03     93.77 o
  12   9   4      118.51      149.27    152.90 o
 -14  10   4       23.55        5.67     85.73 o
 -13  10   4      570.27      525.00     91.95 o
 -12  10   4       31.30       56.19     63.06 o
 -11  10   4     5493.90     5402.56    229.62 o
 -10  10   4       62.35        0.30     63.60 o
  -9  10   4     9019.86     9679.18    422.78 o
  -8  10   4      283.79      215.99     70.57 o
  -7  10   4    13743.58    13336.61    441.34 o
  -6  10   4       70.87       70.80     44.07 o
  -5  10   4     8232.37     8670.14    298.00 o
  -4  10   4      112.98      175.52     39.84 o
  -3  10   4     3072.89     3251.01    132.62 o
  -2  10   4      323.81      295.48     26.51 o
  -1  10   4      560.12      623.01     48.66 o
   0  10   4       30.08       27.66     18.44 o
   1  10   4      475.58      447.23     34.25 o
   2  10   4       26.09       65.76     32.53 o
   3  10   4     5873.25     5790.28    159.46 o
   4  10   4       12.90       58.56     41.24 o
   5  10   4    10873.42    10857.89    313.09 o
   6  10   4       11.38       20.32     35.28 o
   7  10   4    10091.87    10357.36    434.59 o
   8  10   4       17.23       16.85     43.78 o
   9  10   4     4328.20     4490.07    319.65 o
  10  10   4       82.82       59.14     81.11 o
  11  10   4     1433.78     1816.33    175.37 o
 -13  11   4      445.13      322.93     79.01 o
 -12  11   4      273.51      304.70     79.68 o
 -11  11   4      341.43      295.40     76.44 o
 -10  11   4     1404.69     1657.29    142.94 o
  -9  11   4        3.51      -64.14     60.70 o
  -8  11   4     3330.03     3229.17    148.19 o
  -7  11   4      808.60      876.17    104.06 o
  -6  11   4     3661.19     3429.79    149.14 o
  -5  11   4     2787.72     2503.45    118.82 o
  -4  11   4     2644.99     2529.88    168.87 o
  -3  11   4     4508.52     4755.05    178.84 o
  -2  11   4      515.95      475.04     46.94 o
  -1  11   4    10244.83    10684.54    272.87 o
   0  11   4      221.56      258.13     28.01 o
   1  11   4    18524.01    19005.38    527.43 o
   2  11   4     2311.85     2203.49     83.90 o
   3  11   4    12814.15    12530.57    318.97 o
   4  11   4     2990.83     2682.44    224.40 o
   5  11   4     3435.70     3291.97    122.82 o
   6  11   4     2046.43     2105.79     93.83 o
   7  11   4      501.99      464.67     52.41 o
   8  11   4     1094.09     1177.65    127.25 o
   9  11   4        0.79       76.34     68.04 o
  10  11   4      468.91      522.80     94.05 o
  11  11   4      246.59       86.04     82.56 o
 -13  12   4      217.71      226.59     83.55 o
 -12  12   4      372.38      261.60     78.42 o
 -11  12   4     1214.16     1362.00    119.54 o
 -10  12   4      269.21      351.96     90.90 o
  -9  12   4     2505.39     2393.65    244.04 o
  -8  12   4        4.37       22.52     46.89 o
  -7  12   4     2189.42     2199.32    115.84 o
  -6  12   4     1271.44     1273.92     88.61 o
  -5  12   4      708.17      562.65     61.78 o
  -4  12   4     2548.45     2288.20    111.95 o
  -3  12   4      174.88      209.44     44.83 o
  -2  12   4     5098.77     5073.51    143.79 o
  -1  12   4      364.17      379.32     34.44 o
   0  12   4     9888.68     9831.87    255.06 o
   1  12   4      132.49      128.93     32.88 o
   2  12   4     8864.26     8785.82    231.76 o
   3  12   4     1444.67     1512.97     64.32 o
   4  12   4     6857.35     6186.42    194.06 o
   5  12   4     2824.32     2834.55    112.00 o
   6  12   4     1203.93     1317.19     75.17 o
   7  12   4     1419.72     1343.96    114.56 o
   8  12   4      280.10      207.27     75.23 o
   9  12   4      794.77      830.60    137.57 o
  10  12   4       87.04       -0.33     70.76 o
  11  12   4      332.05      511.77    104.40 o
 -13  13   4       40.04      123.66     81.73 o
 -12  13   4     1094.35     1171.92    116.41 o
 -11  13   4        1.61       11.82     63.17 o
 -10  13   4     4383.92     4451.23    182.83 o
  -9  13   4       66.08       54.24     53.26 o
  -8  13   4     6402.68     6063.93    235.17 o
  -7  13   4       27.71       51.98     63.21 o
  -6  13   4     8228.29     7788.59    282.38 o
  -5  13   4      242.29      280.82     54.90 o
  -4  13   4     3309.93     2749.20    175.23 o
  -3  13   4      179.76      132.13     57.25 o
  -2  13   4      902.42      992.26     65.53 o
  -1  13   4      143.43      117.21     27.75 o
   0  13   4      315.78      380.17     37.44 o
   1  13   4      888.14      770.33     68.38 o
   2  13   4     3713.00     3712.86    117.28 o
   3  13   4      910.09      941.16     71.65 o
   4  13   4     8852.42     8226.18    248.00 o
   5  13   4       10.18       -6.61     36.93 o
   6  13   4     6963.47     6829.97    254.62 o
   7  13   4       94.52       72.59     49.84 o
   8  13   4     3812.86     4262.13    228.37 o
   9  13   4      130.59       11.08    167.45 o
  10  13   4     1199.79     1295.04    137.77 o
 -12  14   4      358.50      319.67     87.90 o
 -11  14   4      209.84      225.43     76.67 o
 -10  14   4      140.30      189.66     74.86 o
  -9  14   4      714.14      808.51     84.24 o
  -8  14   4      101.53        1.25     49.41 o
  -7  14   4     1540.17     1439.77    152.94 o
  -6  14   4      717.39      505.36     65.95 o
  -5  14   4     1336.13     1271.91     89.15 o
  -4  14   4     4115.50     4131.97    170.73 o
  -3  14   4      293.50      255.90     54.81 o
  -2  14   4     6525.13     6306.39    203.59 o
  -1  14   4        1.81      -39.81     34.59 o
   0  14   4    10103.99    10754.36    280.85 o
   1  14   4     1857.40     1896.54     75.61 o
   2  14   4    10254.21    10175.36    297.80 o
   3  14   4     2059.57     1982.89     88.95 o
   4  14   4     5210.54     5243.69    173.89 o
   5  14   4     1548.53     1557.80    109.58 o
   6  14   4      984.34     1036.11     95.32 o
   7  14   4      549.05      506.69     71.71 o
   8  14   4        3.04      -21.27     67.49 o
   9  14   4      216.09      233.52    117.99 o
  10  14   4      131.47      174.60     82.30 o
 -12  15   4      436.26      431.71     92.99 o
 -11  15   4      252.46      162.79     75.53 o
 -10  15   4     1111.31     1077.54    120.08 o
  -9  15   4       65.03      107.52     59.82 o
  -8  15   4     2348.61     2322.13    151.47 o
  -7  15   4      207.74      306.65     61.63 o
  -6  15   4      852.08      790.81     97.32 o
  -5  15   4     1390.76     1319.91     93.80 o
  -4  15   4      866.30      831.02     75.16 o
  -3  15   4     3131.80     3090.70    180.17 o
  -2  15   4       43.38       75.93     40.74 o
  -1  15   4     4362.18     4139.53    258.68 o
   0  15   4      219.00      300.76     38.79 o
   1  15   4     4124.27     3907.93    138.42 o
   2  15   4      574.66      591.45     63.56 o
   3  15   4     2956.88     3136.37    209.75 o
   4  15   4      608.16      571.89     68.18 o
   5  15   4      857.85      900.09     81.42 o
   6  15   4     1909.40     1952.56    116.03 o
   7  15   4      238.99      281.32     63.98 o
   8  15   4      865.74      727.17     84.70 o
   9  15   4       10.47      -89.10     71.94 o
 -11  16   4     1256.97     1513.50    135.23 o
 -10  16   4        1.26      -75.88     65.26 o
  -9  16   4     2997.86     3010.52    167.91 o
  -8  16   4       66.21       95.71     56.37 o
  -7  16   4     4736.93     4306.92    260.52 o
  -6  16   4      137.39       96.97     56.40 o
  -5  16   4     3097.23     2417.81    127.32 o
  -4  16   4        7.32       41.53     66.95 o
  -3  16   4     1381.40     1451.92     97.20 o
  -2  16   4       34.40       18.38     31.25 o
  -1  16   4       88.88      122.31     51.73 o
   0  16   4      357.66      352.48     62.20 o
   1  16   4      789.13      860.70    108.02 o
   2  16   4      985.09     1003.38     68.60 o
   3  16   4     3942.24     3889.42    164.85 o
   4  16   4       88.83       84.79     61.15 o
   5  16   4     3459.52     3565.22    161.89 o
   6  16   4       29.34       47.75     52.87 o
   7  16   4     2299.99     2380.55    141.05 o
   8  16   4        9.52      -20.46     57.42 o
   9  16   4      994.56     1246.25    138.84 o
 -10  17   4       91.34       40.82     73.12 o
  -9  17   4       10.86      -55.20     59.60 o
  -8  17   4      227.49      294.46     95.23 o
  -7  17   4      186.82      239.17     61.71 o
  -6  17   4      597.46      681.54     79.35 o
  -5  17   4     1350.80     1787.43    216.24 o
  -4  17   4      531.56      665.88     75.73 o
  -3  17   4     2100.34     2296.17    121.60 o
  -2  17   4       21.13       74.96     42.65 o
  -1  17   4     4268.56     4265.29    178.57 o
   0  17   4      439.78      530.05     70.15 o
   1  17   4     5691.99     5511.07    216.25 o
   2  17   4      996.17      883.94    104.25 o
   3  17   4     4364.61     4305.64    293.68 o
   4  17   4      572.82      608.13     75.32 o
   5  17   4     1433.57     1231.36     96.54 o
   6  17   4      128.70      132.49     60.32 o
   7  17   4      347.39      394.95     72.65 o
   8  17   4      127.55      120.64     81.33 o
 -10  18   4      133.74      127.65     80.83 o
  -9  18   4      904.90      837.73     95.67 o
  -8  18   4       41.58      108.33     61.55 o
  -7  18   4     1203.43     1202.22    164.78 o
  -6  18   4       53.69       89.57     57.32 o
  -5  18   4      936.04      902.92     87.50 o
  -4  18   4      704.57      745.52    163.93 o
  -3  18   4      832.54      943.33    110.63 o
  -2  18   4     1448.60     1167.51     94.97 o
  -1  18   4      154.66      188.86     60.75 o
   0  18   4     2342.35     2656.97    197.42 o
   1  18   4        5.89      -48.07     64.87 o
   2  18   4     1731.98     2198.84    154.33 o
   3  18   4      398.49      395.30     66.76 o
   4  18   4      839.32      902.85     84.64 o
   5  18   4     1194.93     1119.71     97.49 o
   6  18   4      351.40      482.27     75.08 o
   7  18   4      869.03      957.85     96.52 o
  -9  19   4       23.76       59.16     61.92 o
  -8  19   4     1760.86     1884.00    131.96 o
  -7  19   4      151.29      165.52     67.27 o
  -6  19   4     1900.14     1911.06    124.76 o
  -5  19   4      264.43      192.08     64.87 o
  -4  19   4     1434.40     1309.96    103.06 o
  -3  19   4      205.81      103.85     56.37 o
  -2  19   4      198.60      149.51     61.50 o
  -1  19   4      110.02       75.46     59.03 o
   0  19   4       21.56       69.60     69.45 o
   1  19   4      341.44      263.77     80.69 o
   2  19   4      947.80     1050.04    152.05 o
   3  19   4      284.81      270.60     79.44 o
   4  19   4     1592.29     1586.40    138.59 o
   5  19   4      301.98      388.57     99.51 o
   6  19   4     1453.54     1330.97    108.32 o
   7  19   4       22.33       16.64     61.65 o
  -8  20   4        5.04       59.47     69.00 o
  -7  20   4       89.82       54.96     67.54 o
  -6  20   4      290.46      249.50     71.94 o
  -5  20   4      139.96      136.55    107.84 o
  -4  20   4     1060.19     1197.79    118.20 o
  -3  20   4        4.11       -4.08     56.17 o
  -2  20   4     1305.51     1274.91    104.16 o
  -1  20   4       67.17       63.78     72.90 o
   0  20   4     2000.54     2342.66    175.01 o
   1  20   4      146.58      168.07     83.53 o
   2  20   4     2299.80     2233.58    164.51 o
   3  20   4      111.26       30.83     71.03 o
   4  20   4      886.92      883.58    117.68 o
   5  20   4       60.11       20.27     78.54 o
   6  20   4      309.21      276.18     73.95 o
  -7  21   4       52.71       23.17     69.11 o
  -6  21   4      576.98      537.19    115.79 o
  -5  21   4       63.15       98.25     65.85 o
  -4  21   4      322.67      341.27     74.91 o
  -3  21   4      392.03      485.09     79.60 o
  -2  21   4      162.28      153.13     80.17 o
  -1  21   4      706.82      943.08    119.37 o
   0  21   4       15.67       58.12     74.12 o
   1  21   4      682.07      805.02    112.37 o
   2  21   4      115.69      164.73    194.87 o
   3  21   4      415.41      447.02     97.79 o
   4  21   4      462.42      280.47     90.38 o
  -5  22   4      719.87      740.08     93.28 o
  -4  22   4      119.06       24.79     74.32 o
  -3  22   4      285.01      401.12    101.84 o
  -2  22   4      145.98      335.00     95.16 o
  -1  22   4        1.75      138.86     89.06 o
   0  22   4      147.34      184.42     90.48 o
   1  22   4      165.65      155.16     91.49 o
   2  22   4      170.04      202.58    129.94 o
   3  22   4      504.67      769.26    117.96 o
  -2  23   4        1.95      -65.04     94.18 o
  -1  23   4      799.30      818.18    125.61 o
   0  23   4       34.67      -59.30     79.85 o
 -13   0   5     5085.30     5128.04    350.31 o
 -11   0   5     7676.42     7156.55    442.73 o
  -9   0   5    23433.47    24573.13   1325.78 o
  -7   0   5     6173.93     6902.62    407.82 o
  -5   0   5      246.28      228.08     57.51 o
  -3   0   5    15121.37    14888.55    471.42 o
  -1   0   5    22121.84    23832.28   1371.78 o
   1   0   5   107670.13   113800.90   4327.58 o
   3   0   5    49735.03    51053.69   2669.22 o
   5   0   5    40547.93    40501.99   2136.48 o
   7   0   5     2990.80     2756.55    217.05 o
   9   0   5     4142.15     4210.36    305.80 o
  11   0   5      380.47      367.97    111.21 o
 -15   1   5       67.47       88.24     78.84 o
 -14   1   5      512.94      456.00     92.14 o
 -13   1   5       36.81      -13.87     85.56 o
 -12   1   5     1919.06     1908.34    108.29 o
 -11   1   5     1139.09     1226.34     72.46 o
 -10   1   5     2151.99     2326.95    180.66 o
  -9   1   5     3533.87     3430.05    141.63 o
  -8   1   5     1920.06     1984.91    205.82 o
  -7   1   5     6637.58     3758.59    239.24 o
  -6   1   5      250.76      202.36     61.33 o
  -5   1   5    12410.79    13958.94    539.38 o
  -4   1   5      417.89      404.54     30.91 o
  -3   1   5    19353.95    21014.33    513.21 o
  -2   1   5      282.60      289.56     19.33 o
  -1   1   5    46044.71    49892.80   1197.85 o
   0   1   5     9144.58     9594.23    271.56 o
   1   1   5    52375.77    55953.31   1514.42 o
   2   1   5     7074.28     6428.75    268.41 o
   3   1   5      780.28      731.60     59.30 o
   4   1   5    11195.15    11328.05    444.80 o
   5   1   5     1962.24     2101.58    117.49 o
   6   1   5     4234.49     3745.52    181.41 o
   7   1   5     5177.76     4737.30    361.69 o
   8   1   5     1386.74     1437.65    109.71 o
   9   1   5     2613.04     2807.97    183.42 o
  10   1   5      176.73       98.60     61.22 o
  11   1   5     2188.37     2076.63    154.12 o
  12   1   5        9.87       10.56     72.47 o
 -15   2   5      312.59      249.18    204.62 o
 -14   2   5       47.15       -0.18     70.80 o
 -13   2   5     1542.77     1753.16    138.96 o
 -12   2   5      181.05      294.71     51.48 o
 -11   2   5     3825.03     3623.97    133.59 o
 -10   2   5     2647.11     2608.12    104.72 o
  -9   2   5     2816.79     2707.76    102.61 o
  -8   2   5     2222.10     2369.53    106.30 o
  -7   2   5     2996.37     3152.89    125.47 o
  -6   2   5     8750.13     9069.29    296.05 o
  -5   2   5      215.52      204.77     27.23 o
  -4   2   5    13472.44    14160.00    388.79 o
  -3   2   5     3292.31     2787.67     79.83 o
  -2   2   5    55826.20    59210.75   1606.74 o
  -1   2   5    22685.07    25257.19    613.51 o
   0   2   5    34576.23    37352.29    820.79 o
   1   2   5    21024.11    21158.69    510.01 o
   2   2   5     4746.88     4708.44    165.74 o
   3   2   5    15025.99    15599.80    595.98 o
   4   2   5        2.00       28.37     33.84 o
   5   2   5     6112.41     6056.40    259.37 o
   6   2   5     1145.54     1228.01     98.99 o
   7   2   5     2245.62     2208.47    152.26 o
   8   2   5     2121.77     2047.39    132.51 o
   9   2   5      834.51      670.73     84.57 o
  10   2   5     2318.38     2377.65    262.49 o
  11   2   5      236.40      395.26     82.54 o
  12   2   5     1799.08     1762.69    118.50 o
 -15   3   5        1.13      -59.46    115.66 o
 -14   3   5     2231.46     2199.78    163.89 o
 -13   3   5       82.26       69.83     57.56 o
 -12   3   5     7430.25     7561.94    281.50 o
 -11   3   5      796.83      870.10     65.29 o
 -10   3   5     9575.20     9801.89    332.28 o
  -9   3   5      189.40      219.03     38.96 o
  -8   3   5     8786.48     8629.59    250.21 o
  -7   3   5        6.38      -14.86     28.20 o
  -6   3   5     1282.36     1346.40     68.00 o
  -5   3   5      922.97      935.67     57.63 o
  -4   3   5      133.64      205.91     23.71 o
  -3   3   5     1633.11     1644.88     74.40 o
  -2   3   5     4867.03     4837.73    116.49 o
  -1   3   5       18.78       28.59     19.56 o
   0   3   5    38620.93    40784.66    895.11 o
   1   3   5     1301.80     1455.99     54.38 o
   2   3   5    61718.03    63618.48   1512.05 o
   3   3   5     1205.90     1436.22     68.04 o
   4   3   5    37490.55    36894.54   1128.00 o
   5   3   5        0.09       27.03     39.59 o
   6   3   5    14085.94    13842.45    546.56 o
   7   3   5      231.84      274.31     60.08 o
   8   3   5     4183.82     3816.01    190.51 o
   9   3   5      106.42      109.77     60.07 o
  10   3   5      823.47      716.31     72.86 o
  11   3   5       23.13       56.18     49.81 o
  12   3   5       56.35      174.06     62.21 o
 -15   4   5      140.06      229.64     93.08 o
 -14   4   5        3.43      106.89     76.03 o
 -13   4   5      599.31      747.51     83.92 o
 -12   4   5      277.09      247.72     61.83 o
 -11   4   5      332.59      351.71     63.06 o
 -10   4   5     2720.51     2746.12    126.32 o
  -9   4   5     1439.57     1428.15     68.78 o
  -8   4   5     5859.26     5227.93    161.87 o
  -7   4   5       37.73       55.83     31.38 o
  -6   4   5    14401.15    14354.48    399.85 o
  -5   4   5       48.34       57.09     22.08 o
  -4   4   5     9891.83    10416.18    288.78 o
  -3   4   5     1733.88     1738.62     67.64 o
  -2   4   5    38743.53    39474.48    866.37 o
  -1   4   5     1158.64      972.58     37.01 o
   0   4   5    34414.77    39332.39    938.53 o
   1   4   5    10531.69    10529.01    261.45 o
   2   4   5    14001.43    13606.98    377.52 o
   3   4   5     6717.60     6733.65    197.93 o
   4   4   5       16.79        8.53     27.54 o
   5   4   5     7450.92     7329.41    249.89 o
   6   4   5     2351.04     2109.52    118.90 o
   7   4   5      676.39      707.24     63.09 o
   8   4   5     1528.88     1438.83     89.98 o
   9   4   5      283.11      347.76     70.44 o
  10   4   5     1970.11     2083.34    117.71 o
  11   4   5       11.56      -21.80     48.92 o
  12   4   5     2165.91     2160.66    172.27 o
 -15   5   5       67.32      -33.98     84.72 o
 -14   5   5      910.43     1012.73    123.03 o
 -13   5   5       12.22       43.10     62.15 o
 -12   5   5     2566.41     2897.19    157.52 o
 -11   5   5      278.99      326.21     61.38 o
 -10   5   5     6095.97     5758.99    274.78 o
  -9   5   5     3258.28     3284.33    137.49 o
  -8   5   5     5124.61     5511.53    199.59 o
  -7   5   5     5876.24     5945.13    175.28 o
  -6   5   5     1985.55     2029.20     76.47 o
  -5   5   5     8392.79     8297.40    237.88 o
  -4   5   5     1419.49     1615.17     53.76 o
  -3   5   5    10260.22     9754.28    223.14 o
  -2   5   5     6841.20     7237.62    168.67 o
  -1   5   5    15197.63    16484.18    368.75 o
   0   5   5    14370.40    15183.47    369.77 o
   1   5   5     8254.55     8963.90    225.67 o
   2   5   5    36722.96    39137.16   1050.71 o
   3   5   5      617.00      649.89     37.22 o
   4   5   5    17008.58    18083.59    566.56 o
   5   5   5      123.02       63.45     33.95 o
   6   5   5     3867.59     3552.09    142.99 o
   7   5   5      907.76     1079.81     75.68 o
   8   5   5      932.49      884.69     85.58 o
   9   5   5     1200.10     1159.50     86.66 o
  10   5   5      312.16      210.93     56.93 o
  11   5   5     1418.43     1269.25     98.61 o
  12   5   5      108.80       22.44     61.28 o
 -15   6   5     1065.29     1047.47    134.05 o
 -14   6   5        4.74      -21.29     62.58 o
 -13   6   5     3868.22     3876.41    186.19 o
 -12   6   5      157.23      264.08     68.44 o
 -11   6   5     6063.59     6435.19    318.45 o
 -10   6   5      129.89       14.00     56.89 o
  -9   6   5     6022.09     6331.37    290.37 o
  -8   6   5     1173.05     1098.77    110.79 o
  -7   6   5     2524.96     2875.60    104.92 o
  -6   6   5      172.75      188.66     30.31 o
  -5   6   5      833.96      849.55     37.34 o
  -4   6   5     5297.04     5486.85    161.75 o
  -3   6   5      101.53       52.34     14.93 o
  -2   6   5     1723.36     1797.08     53.16 o
  -1   6   5    19854.53    22303.40    538.54 o
   0   6   5     6025.04     6291.92    162.73 o
   1   6   5    57598.13    60226.16   1605.56 o
   2   6   5     1100.84     1285.20     50.11 o
   3   6   5    46264.83    48594.54   1163.69 o
   4   6   5       19.39       -1.85     27.91 o
   5   6   5    23724.04    23389.93    730.34 o
   6   6   5     1222.79     1308.48     80.05 o
   7   6   5     6721.24     6752.27    242.06 o
   8   6   5      162.25      141.45     45.43 o
   9   6   5     1243.52     1229.66    114.57 o
  10   6   5      128.94      124.67     51.84 o
  11   6   5       63.50       43.35     54.69 o
  12   6   5       35.88       80.05     60.01 o
 -14   7   5      165.11      165.82     76.74 o
 -13   7   5        4.10       54.33     63.66 o
 -12   7   5      118.52      156.88     67.65 o
 -11   7   5      765.15      832.42     77.27 o
 -10   7   5      754.12      719.87    108.31 o
  -9   7   5     5896.73     6149.09    671.58 o
  -8   7   5      443.28      391.74     53.58 o
  -7   7   5    10192.41    10561.95    500.23 o
  -6   7   5       92.04       38.96     29.30 o
  -5   7   5    13935.01    14619.69    410.81 o
  -4   7   5      441.42      443.70     34.16 o
  -3   7   5    24072.01    24277.27    596.60 o
  -2   7   5      337.87      418.91     43.66 o
  -1   7   5    27535.32    27522.36    660.91 o
   0   7   5     3411.98     3244.98    225.94 o
   1   7   5    10835.34    10827.38    305.30 o
   2   7   5     4439.85     4498.92    125.58 o
   3   7   5      518.71      534.91     90.36 o
   4   7   5     4021.43     4076.48    133.53 o
   5   7   5       85.93       94.65     37.53 o
   6   7   5      417.49      367.92     57.24 o
   7   7   5     1020.46      944.61     72.61 o
   8   7   5      130.12      229.81     48.44 o
   9   7   5     2187.03     1964.71    112.29 o
  10   7   5        6.02      -12.94     47.44 o
  11   7   5     2127.66     2236.95    151.82 o
  12   7   5       19.81       37.65     76.49 o
 -14   8   5        9.96       51.36     67.87 o
 -13   8   5     1464.80     1630.29    126.07 o
 -12   8   5        1.38       82.25     64.18 o
 -11   8   5     3569.42     3515.35    205.45 o
 -10   8   5      329.74      301.92     73.65 o
  -9   8   5     1574.78     1601.37    126.21 o
  -8   8   5     2919.39     3046.27    182.36 o
  -7   8   5     1203.87     1138.79    100.42 o
  -6   8   5     8785.37     9036.24    265.81 o
  -5   8   5      185.99      177.14     28.58 o
  -4   8   5     3928.66     4285.55    135.95 o
  -3   8   5       17.78       43.35     17.69 o
  -2   8   5    12354.11    12019.59    336.14 o
  -1   8   5     7851.10     7732.19    223.11 o
   0   8   5     4537.67     4984.46    228.09 o
   1   8   5    15126.59    15520.78    381.89 o
   2   8   5     1794.52     1822.87     65.31 o
   3   8   5    24328.46    24931.31    607.81 o
   4   8   5       18.62      -15.44     30.33 o
   5   8   5     7103.77     7108.04    214.14 o
   6   8   5       47.86      -18.19     38.41 o
   7   8   5     4258.02     4321.64    171.73 o
   8   8   5      513.03      453.45     62.26 o
   9   8   5      388.96      282.79     59.64 o
  10   8   5      939.50      894.13     91.81 o
  11   8   5      245.41      326.03    173.88 o
 -14   9   5     1434.69     1866.54    142.90 o
 -13   9   5        1.30       68.65     68.26 o
 -12   9   5     3604.23     4416.35    209.40 o
 -11   9   5       65.68       86.40     70.98 o
 -10   9   5     5064.39     5033.89    257.36 o
  -9   9   5      490.27      541.82     85.36 o
  -8   9   5     2682.28     2409.49    153.59 o
  -7   9   5     2056.34     2242.97    111.28 o
  -6   9   5     1269.05     1178.37     76.52 o
  -5   9   5     1773.23     1655.13     70.31 o
  -4   9   5        3.29      -24.88     29.34 o
  -3   9   5     4748.40     4965.07    137.54 o
  -2   9   5     2704.90     2358.90     75.77 o
  -1   9   5     1976.06     2038.67     68.25 o
   0   9   5    15619.31    15776.78    390.26 o
   1   9   5     1617.56     1577.48     59.21 o
   2   9   5    30896.59    31723.99    846.03 o
   3   9   5        7.41      -14.76     18.68 o
   4   9   5    22134.07    20903.06    633.13 o
   5   9   5      809.68      702.72     55.28 o
   6   9   5     7967.06     7364.76    259.34 o
   7   9   5      239.51      150.07     64.15 o
   8   9   5     1671.27     1565.89     97.18 o
   9   9   5       42.25       63.31     50.39 o
  10   9   5       89.07       50.96     70.51 o
  11   9   5      106.55       40.28     75.41 o
 -14  10   5       42.32      -21.75     74.99 o
 -13  10   5       96.61       94.37     70.35 o
 -12  10   5      137.85      266.00     75.20 o
 -11  10   5      100.63       49.75    135.52 o
 -10  10   5      925.81     1066.20    118.11 o
  -9  10   5      108.10      154.02     69.84 o
  -8  10   5     5987.43     5569.36    267.79 o
  -7  10   5      147.05      131.55     48.31 o
  -6  10   5     7262.17     7605.32    268.34 o
  -5  10   5       13.04       30.42     37.98 o
  -4  10   5    13623.38    13586.76    441.94 o
  -3  10   5       20.79       -4.59     16.35 o
  -2  10   5    14340.23    14723.11    367.75 o
  -1  10   5     2275.16     2243.97     74.73 o
   0  10   5     9979.15     9574.55    245.55 o
   1  10   5      237.62      170.71     28.78 o
   2  10   5     3056.43     3081.45    107.47 o
   3  10   5      161.06      173.37     42.16 o
   4  10   5      215.57      213.08     40.46 o
   5  10   5        8.90      -22.41     32.36 o
   6  10   5      684.47      681.72     55.97 o
   7  10   5      104.52      124.16     48.58 o
   8  10   5      927.19      986.66    127.96 o
   9  10   5        0.08       -4.46     49.60 o
  10  10   5     1487.50     1494.53    137.64 o
  11  10   5        1.46       51.59    104.29 o
 -13  11   5       26.85       13.49     73.26 o
 -12  11   5     1808.17     1758.77    137.23 o
 -11  11   5       79.18      101.22     74.83 o
 -10  11   5     2482.47     2235.63    163.81 o
  -9  11   5      607.18      597.12    111.64 o
  -8  11   5      735.79      706.86    102.08 o
  -7  11   5     1345.67     1314.85     89.75 o
  -6  11   5      490.12      656.45     65.43 o
  -5  11   5     1501.65     1391.83    142.21 o
  -4  11   5       51.91       29.69     41.02 o
  -3  11   5     1698.01     1732.05    116.04 o
  -2  11   5      303.20      274.44     28.34 o
  -1  11   5     1514.87     1491.42     59.59 o
   0  11   5     5583.66     5394.00    150.49 o
   1  11   5     2393.25     2223.39    106.06 o
   2  11   5    15135.93    14313.08    360.52 o
   3  11   5      309.07      278.54     36.28 o
   4  11   5     9991.04     9810.90    286.85 o
   5  11   5       16.92       39.35     45.10 o
   6  11   5     5551.77     5399.23    177.52 o
   7  11   5      268.13      360.34     57.32 o
   8  11   5     1443.76     1453.82    100.89 o
   9  11   5      342.42      360.20     81.53 o
  10  11   5      327.41      436.78     92.22 o
  11  11   5      577.85      813.18    358.58 o
 -13  12   5     1192.65     1637.66    151.01 o
 -12  12   5        9.68       22.53     75.75 o
 -11  12   5     2555.47     2485.39    183.78 o
 -10  12   5      356.18      314.03    134.25 o
  -9  12   5     2892.73     2934.53    558.74 o
  -8  12   5     1136.11     1100.70     86.74 o
  -7  12   5     1505.31     1418.39     93.40 o
  -6  12   5     1157.34      951.53     76.98 o
  -5  12   5       15.25       29.51     42.61 o
  -4  12   5     3075.91     3138.07    156.48 o
  -3  12   5     1125.97     1105.96     67.62 o
  -2  12   5     4276.19     4075.64    172.55 o
  -1  12   5     4285.45     4138.47    122.33 o
   0  12   5     3264.72     3365.54    116.69 o
   1  12   5     9186.28     9081.59    269.51 o
   2  12   5      722.98      843.56     49.96 o
   3  12   5    11272.06    11167.33    290.13 o
   4  12   5        1.73      -10.89     32.93 o
   5  12   5     4344.25     4207.86    238.92 o
   6  12   5       29.40       25.66     37.14 o
   7  12   5     2445.06     2374.87    260.23 o
   8  12   5      200.06      297.13     76.42 o
   9  12   5      532.02      633.51    100.61 o
  10  12   5      274.06      176.39     85.08 o
 -13  13   5        0.74      -34.50    126.54 o
 -12  13   5        1.42       46.49     95.26 o
 -11  13   5      169.74      148.03     62.15 o
 -10  13   5       39.96      117.51     74.48 o
  -9  13   5     1246.60     1281.78    144.70 o
  -8  13   5        2.90        7.73     45.58 o
  -7  13   5     2770.12     2656.76    132.61 o
  -6  13   5       19.84       47.53     43.59 o
  -5  13   5     5293.77     5243.10    204.35 o
  -4  13   5      845.72      878.37    121.33 o
  -3  13   5     8044.98     8202.95    253.48 o
  -2  13   5      291.14      311.05     47.40 o
  -1  13   5     8228.77     8319.19    221.87 o
   0  13   5       28.67       18.58     36.59 o
   1  13   5     5268.92     5318.90    174.23 o
   2  13   5       77.71       20.72     41.24 o
   3  13   5     1108.18     1094.33    101.52 o
   4  13   5      453.61      526.70     51.58 o
   5  13   5      251.32      247.69     47.97 o
   6  13   5        5.19      -12.23     39.06 o
   7  13   5      641.55      823.63     80.85 o
   8  13   5        3.88       -3.83     65.88 o
   9  13   5     1061.00     1151.39    153.89 o
  10  13   5       21.98       25.74     78.42 o
 -12  14   5       57.90       14.49     75.64 o
 -11  14   5     1814.38     2144.80    234.34 o
 -10  14   5        9.41      -76.21     70.54 o
  -9  14   5     1828.06     1989.18    177.61 o
  -8  14   5      222.88      187.90     57.80 o
  -7  14   5      954.72      921.35     82.35 o
  -6  14   5      127.38      155.20     50.96 o
  -5  14   5      194.67      139.30     57.00 o
  -4  14   5     1203.00     1040.83     92.61 o
  -3  14   5      664.45      571.07     58.97 o
  -2  14   5     1175.77     1169.40    101.72 o
  -1  14   5     3406.01     3394.71    155.31 o
   0  14   5      346.92      264.69     37.34 o
   1  14   5     7480.38     7189.60    198.06 o
   2  14   5      118.25      124.88     39.48 o
   3  14   5    10262.46     9935.44    370.58 o
   4  14   5       77.26        6.85     37.49 o
   5  14   5     6771.99     6896.17    218.53 o
   6  14   5       38.21       11.29     49.48 o
   7  14   5     1843.59     1692.85    111.25 o
   8  14   5       75.33      169.19     78.92 o
   9  14   5      417.78      327.50    113.61 o
 -12  15   5     1146.90     1430.21    136.64 o
 -11  15   5      116.02      110.96     81.63 o
 -10  15   5     1627.51     1996.07    166.62 o
  -9  15   5      534.53      414.48     72.97 o
  -8  15   5     1320.56     1352.21    154.35 o
  -7  15   5      808.60      877.34     88.22 o
  -6  15   5      490.84      426.24     64.44 o
  -5  15   5     1650.08     1698.38    126.64 o
  -4  15   5       86.02       91.78     47.97 o
  -3  15   5     1578.24     1502.74     84.72 o
  -2  15   5     2142.94     2123.53    107.94 o
  -1  15   5     3198.87     2882.97    214.51 o
   0  15   5     3221.72     3388.91    146.02 o
   1  15   5     1830.31     1771.84     84.76 o
   2  15   5     4902.94     4826.16    161.61 o
   3  15   5      404.93      322.56     47.04 o
   4  15   5     3791.64     3918.97    142.80 o
   5  15   5       90.92       78.35     58.67 o
   6  15   5     2261.13     2123.43    124.71 o
   7  15   5      240.54      223.26     62.58 o
   8  15   5      702.74      770.90    199.11 o
   9  15   5      315.89      356.14     98.24 o
 -11  16   5       12.34       69.35     85.54 o
 -10  16   5      333.71      552.41    110.81 o
  -9  16   5       19.33      -10.87     67.98 o
  -8  16   5     1034.67     1123.79    137.34 o
  -7  16   5       45.02       46.26     54.33 o
  -6  16   5     2155.32     2130.04    141.74 o
  -5  16   5       11.75      -38.06     45.37 o
  -4  16   5     3137.06     3160.95    148.83 o
  -3  16   5      114.91      189.26     47.04 o
  -2  16   5     3428.98     3142.24    127.10 o
  -1  16   5        1.25        9.70     41.38 o
   0  16   5     3714.91     3764.56    266.35 o
   1  16   5      222.89      212.47     55.65 o
   2  16   5     1692.62     1611.39    101.35 o
   3  16   5      429.89      434.19     64.47 o
   4  16   5       49.36       26.94     48.28 o
   5  16   5      201.61      177.54     57.93 o
   6  16   5      119.51        7.19     67.55 o
   7  16   5       48.20       22.98     55.75 o
   8  16   5      462.03      453.91     76.76 o
 -10  17   5     1156.34     1133.98    142.24 o
  -9  17   5        5.88      -11.17     57.60 o
  -8  17   5      975.38      907.53    193.18 o
  -7  17   5      103.08       96.26     61.55 o
  -6  17   5      280.08      180.82     59.98 o
  -5  17   5      104.48       63.05     51.52 o
  -4  17   5        2.32       33.19     46.39 o
  -3  17   5       84.03      126.84     48.04 o
  -2  17   5      640.27      566.43    107.92 o
  -1  17   5       13.99       46.18     51.89 o
   0  17   5     2740.49     3059.87    146.86 o
   1  17   5      164.43      185.43     57.41 o
   2  17   5     4658.10     4861.07    199.14 o
   3  17   5       50.17       33.29     51.02 o
   4  17   5     4090.46     3863.98    169.11 o
   5  17   5       39.86      103.94     56.26 o
   6  17   5     1571.30     1870.02    121.05 o
   7  17   5        9.24       29.80     61.55 o
   8  17   5      568.55      539.55     85.44 o
 -10  18   5      358.40      381.09     82.37 o
  -9  18   5      774.72      851.76    107.30 o
  -8  18   5      487.87      536.41     81.14 o
  -7  18   5      533.43      554.99     80.60 o
  -6  18   5      928.89      880.96     89.30 o
  -5  18   5       29.04       13.80     53.45 o
  -4  18   5     1298.69     1405.26     89.97 o
  -3  18   5      295.40      242.18     56.09 o
  -2  18   5     1605.53     1562.58    140.91 o
  -1  18   5     1407.89     1922.18    117.82 o
   0  18   5     1505.42     1271.48    113.94 o
   1  18   5     1916.55     1967.96    118.88 o
   2  18   5      861.39      924.42    108.22 o
   3  18   5     1705.80     1901.12    155.44 o
   4  18   5        9.37       28.72     53.36 o
   5  18   5     1247.58     1476.27    108.19 o
   6  18   5      101.60      168.08     64.65 o
   7  18   5      510.31      491.36     84.11 o
  -9  19   5      442.14      502.15     85.48 o
  -8  19   5        1.27      -26.32     61.05 o
  -7  19   5      632.35      645.64     91.23 o
  -6  19   5        0.37      -27.86     99.33 o
  -5  19   5     1430.34     1305.07    105.35 o
  -4  19   5        0.19       17.55     58.18 o
  -3  19   5     1585.42     1507.54    109.28 o
  -2  19   5        7.64       21.55     58.38 o
  -1  19   5     1551.60     1720.48    114.85 o
   0  19   5       73.95      161.91     60.65 o
   1  19   5      832.53      929.95    211.40 o
   2  19   5      220.52      201.34     80.11 o
   3  19   5      329.48      312.79     86.73 o
   4  19   5      402.96      348.49    112.06 o
   5  19   5        2.70      -51.18     57.32 o
   6  19   5      100.07      -44.12     61.79 o
  -8  20   5        3.83       39.93     68.62 o
  -7  20   5      188.57      166.38     72.89 o
  -6  20   5       17.58       61.88     75.84 o
  -5  20   5       11.34       45.17     69.10 o
  -4  20   5       44.37       57.69     59.48 o
  -3  20   5      157.10      163.72     65.42 o
  -2  20   5        7.52      102.02     60.73 o
  -1  20   5      784.65      818.96    108.10 o
   0  20   5       25.65        2.55     75.71 o
   1  20   5     1981.61     1789.25    147.90 o
   2  20   5        0.39     -102.19     68.13 o
   3  20   5     2124.64     2016.75    156.47 o
   4  20   5       33.80      -66.99     93.34 o
   5  20   5     1648.84     1713.23    154.42 o
  -6  21   5       74.52       31.12     68.84 o
  -5  21   5      582.32      598.05     86.07 o
  -4  21   5       28.62       32.29     63.87 o
  -3  21   5      724.43      787.52     93.02 o
  -2  21   5      350.97      545.41     84.88 o
  -1  21   5      928.33     1049.22    124.44 o
   0  21   5      598.18      678.55    108.51 o
   1  21   5      505.42      270.16     92.77 o
   2  21   5      692.91      574.42    101.90 o
   3  21   5       32.10      -90.35     72.99 o
   4  21   5      584.32      710.17    116.24 o
  -5  22   5        1.67       33.52     83.14 o
  -4  22   5      662.10      920.71     99.91 o
  -3  22   5        1.45     -114.42     76.28 o
  -2  22   5      605.10      766.39    172.33 o
  -1  22   5       13.66      -70.28     80.25 o
   0  22   5      449.92      375.12    101.38 o
   1  22   5       92.61       85.20     86.52 o
   2  22   5      193.41      174.81     92.17 o
 -12   0   6     2585.98     2768.33    212.46 o
 -10   0   6     6155.10     7096.50    433.82 o
  -8   0   6     7898.61     8465.24    494.59 o
  -6   0   6    14001.98    13989.08    766.47 o
  -4   0   6    15275.06    15487.77    494.05 o
  -2   0   6    11906.50    12798.38    796.78 o
   0   0   6      340.52      349.10     45.25 o
   2   0   6     6374.37     6022.96    350.45 o
   4   0   6    10723.64     9886.12    560.44 o
   6   0   6     4268.48     4304.19    288.27 o
   8   0   6     9462.26     8315.16    504.90 o
  10   0   6     5997.73     6408.60    426.76 o
  12   0   6     2914.33     3264.28    290.54 o
 -15   1   6      113.47      255.77    134.25 o
 -14   1   6     1993.16     2043.82    154.07 o
 -13   1   6      411.42      556.47     88.97 o
 -12   1   6     1719.03     1724.96     89.55 o
 -11   1   6      664.37      777.18     61.98 o
 -10   1   6      308.31      310.30     52.36 o
  -9   1   6      219.12      224.93     55.76 o
  -8   1   6      401.40      389.61     57.13 o
  -7   1   6     3755.57     3781.99    176.71 o
  -6   1   6     4609.03     4539.27    224.26 o
  -5   1   6     6310.38     6103.69    206.71 o
  -4   1   6    14948.07    14328.24    356.39 o
  -3   1   6     3009.88     3441.61     85.29 o
  -2   1   6    52382.34    57276.83   1379.20 o
  -1   1   6       67.52      112.69     16.54 o
   0   1   6    80083.65    87214.72   2356.27 o
   1   1   6     2281.27     2189.29     81.57 o
   2   1   6    28845.88    29779.68    931.46 o
   3   1   6     1347.16     1350.48     84.18 o
   4   1   6    11117.29    11137.13    566.94 o
   5   1   6     1256.37     1351.99     95.12 o
   6   1   6     2937.80     2894.71    153.48 o
   7   1   6     3563.21     3607.99    185.12 o
   8   1   6      189.52      194.18     61.21 o
   9   1   6     1333.31     1397.83    231.11 o
  10   1   6      479.90      379.08     78.20 o
  11   1   6     1108.33      958.41    111.73 o
  12   1   6     1365.15     1463.22    253.23 o
 -15   2   6     1059.42     1283.24    155.37 o
 -14   2   6      454.41      579.50    131.35 o
 -13   2   6     1763.85     1935.05    118.89 o
 -12   2   6      810.23      902.02     81.53 o
 -11   2   6      236.41      186.83     40.09 o
 -10   2   6     2694.61     2953.90    149.42 o
  -9   2   6     1174.77     1094.21     73.10 o
  -8   2   6     2336.18     2458.90    109.52 o
  -7   2   6      468.68      519.10     53.91 o
  -6   2   6     6877.20     7392.72    224.42 o
  -5   2   6     1828.55     1875.80     71.10 o
  -4   2   6     4077.06     4268.78    135.01 o
  -3   2   6    27079.24    28886.34    794.91 o
  -2   2   6     6333.99     6680.07    172.17 o
  -1   2   6    35990.04    37829.52    915.45 o
   0   2   6     3173.84     2889.25     75.14 o
   1   2   6    38281.50    39088.29    948.57 o
   2   2   6     4690.13     4910.12    205.67 o
   3   2   6    18805.09    18225.11   1224.95 o
   4   2   6     4417.24     4238.34    191.97 o
   5   2   6     5023.81     4854.71    219.92 o
   6   2   6     1412.80     1218.12     96.03 o
   7   2   6      595.65      610.89     76.94 o
   8   2   6     2362.24     2286.13    144.04 o
   9   2   6      151.21       93.70     73.34 o
  10   2   6     1491.92     1507.32    127.84 o
  11   2   6      947.93      980.34     94.64 o
  12   2   6      815.05      784.06     92.79 o
 -15   3   6      402.06      594.39    108.16 o
 -14   3   6       81.93       12.00     61.70 o
 -13   3   6     1663.01     1805.47    118.42 o
 -12   3   6        0.82       30.06     50.78 o
 -11   3   6     5085.08     5210.10    171.73 o
 -10   3   6       53.49        7.85     35.89 o
  -9   3   6     5319.24     5376.36    171.00 o
  -8   3   6      253.51      129.76     54.93 o
  -7   3   6    11453.86    12492.40    401.47 o
  -6   3   6       39.55       28.50     24.07 o
  -5   3   6    11663.00    12883.61    358.09 o
  -4   3   6      180.19      152.86     25.62 o
  -3   3   6    13193.04    14213.57    389.01 o
  -2   3   6       20.25       12.12     11.26 o
  -1   3   6      354.50      342.24     23.26 o
   0   3   6       15.97        0.89     14.01 o
   1   3   6     3292.70     3272.92     93.09 o
   2   3   6     1880.01     1776.17     68.19 o
   3   3   6    12232.38    12988.51    618.16 o
   4   3   6     1153.17     1118.92     64.80 o
   5   3   6     3041.75     3046.93    156.18 o
   6   3   6      328.49      371.76    122.09 o
   7   3   6     8623.91     8692.22    367.10 o
   8   3   6       86.45       79.10     62.04 o
   9   3   6     5693.85     5772.17    222.73 o
  10   3   6        5.41       32.32     48.77 o
  11   3   6     4239.78     4143.40    185.38 o
  12   3   6       16.22       55.72     80.45 o
 -15   4   6     1453.76     1411.25    148.08 o
 -14   4   6      110.55      115.22     64.26 o
 -13   4   6     2159.50     2710.70    147.64 o
 -12   4   6      518.55      675.57     82.40 o
 -11   4   6     1245.42     1249.68    114.35 o
 -10   4   6     1434.17     1393.14    114.70 o
  -9   4   6        9.03      -15.40     35.55 o
  -8   4   6      177.89      167.26     39.49 o
  -7   4   6     1895.60     1982.78    132.45 o
  -6   4   6      353.08      372.90     35.25 o
  -5   4   6     6992.35     7021.91    204.60 o
  -4   4   6      106.39      168.79     36.95 o
  -3   4   6    20352.11    20298.76    453.15 o
  -2   4   6      253.84      308.68     19.98 o
  -1   4   6    50177.56    51665.67   1133.37 o
   0   4   6      236.50      302.99     33.43 o
   1   4   6    44247.79    43163.83   1032.58 o
   2   4   6      191.96      187.31     24.34 o
   3   4   6    23357.95    24648.36    779.03 o
   4   4   6      958.06      915.25     72.44 o
   5   4   6     3272.45     3054.06    139.05 o
   6   4   6      187.50      216.45     44.16 o
   7   4   6     1031.21     1042.27     86.69 o
   8   4   6     1792.68     1631.66     97.91 o
   9   4   6      145.28      146.12     50.71 o
  10   4   6      633.51      707.17     76.40 o
  11   4   6     1000.30      881.45     89.00 o
  12   4   6      211.53      224.98    106.35 o
 -15   5   6       72.72       60.93     88.81 o
 -14   5   6     1092.78     1182.81    110.46 o
 -13   5   6      890.80      854.94     94.35 o
 -12   5   6      752.99      689.47     83.59 o
 -11   5   6     1352.50     1360.46    120.95 o
 -10   5   6      513.89      556.90     82.24 o
  -9   5   6     5571.83     5071.05    243.36 o
  -8   5   6      298.35      313.81     45.04 o
  -7   5   6     4601.62     4484.23    143.95 o
  -6   5   6     1665.89     1647.95    114.87 o
  -5   5   6     9924.83    10928.13    307.26 o
  -4   5   6    20552.95    20574.57    460.45 o
  -3   5   6     3424.45     3478.68     90.00 o
  -2   5   6    28338.02    30833.19    682.75 o
  -1   5   6     1289.37     1483.40     52.65 o
   0   5   6    31737.65    34041.99    816.48 o
   1   5   6     6495.93     7071.00    183.26 o
   2   5   6    15825.67    16124.80    397.43 o
   3   5   6     3560.21     3484.09    192.87 o
   4   5   6     7167.48     6984.82    239.84 o
   5   5   6     4003.07     3631.77    259.85 o
   6   5   6      546.57      472.94     93.07 o
   7   5   6     1036.49     1153.44     78.10 o
   8   5   6       11.93        2.86     41.96 o
   9   5   6     1846.78     1826.42    108.75 o
  10   5   6      372.10      422.60     66.79 o
  11   5   6     1626.24     1697.07    115.28 o
 -15   6   6      154.59       57.33     75.92 o
 -14   6   6      974.02     1439.33    219.05 o
 -13   6   6       79.76      124.22     69.59 o
 -12   6   6     3084.36     3371.12    260.00 o
 -11   6   6      172.93      138.59     67.43 o
 -10   6   6     4037.58     4374.39    226.42 o
  -9   6   6      797.99      865.38    131.83 o
  -8   6   6     6009.99     5672.93    212.03 o
  -7   6   6       61.66      115.53     27.68 o
  -6   6   6    12487.61    13184.80    369.24 o
  -5   6   6      559.83      614.31     45.31 o
  -4   6   6    10472.41    10777.07    249.64 o
  -3   6   6       33.21        0.75     15.83 o
  -2   6   6     1427.62     1385.73     45.72 o
  -1   6   6     4791.51     5054.83    152.39 o
   0   6   6       18.99       15.29     18.60 o
   1   6   6     3850.01     4040.70    130.37 o
   2   6   6     3400.78     3316.61    122.95 o
   3   6   6     1578.46     1654.45     62.81 o
   4   6   6     8290.02     8444.35    284.11 o
   5   6   6      243.48      195.98     82.17 o
   6   6   6     7835.05     8058.26    278.66 o
   7   6   6       86.71       72.87     41.25 o
   8   6   6     5215.67     5049.34    196.67 o
   9   6   6        3.01       28.11     56.43 o
  10   6   6     3776.00     3997.39    177.80 o
  11   6   6       14.66      -80.86     53.90 o
 -14   7   6     1289.96     1339.02    125.45 o
 -13   7   6       53.23       -8.34     76.97 o
 -12   7   6     1691.83     1899.01    131.65 o
 -11   7   6      203.62      309.36     83.66 o
 -10   7   6      475.37      517.26    108.81 o
  -9   7   6      165.19      294.92     70.34 o
  -8   7   6      109.50      123.25     43.21 o
  -7   7   6      358.95      386.21     50.14 o
  -6   7   6     1136.86     1256.78     68.91 o
  -5   7   6      137.99       75.31     41.94 o
  -4   7   6    16298.32    16506.72    374.16 o
  -3   7   6      290.58      416.87     25.74 o
  -2   7   6    32587.34    35069.03    841.89 o
  -1   7   6        5.14      -26.46     17.64 o
   0   7   6    51453.82    52830.28   1259.90 o
   1   7   6       90.06       92.41     23.81 o
   2   7   6    27472.88    28313.16    770.76 o
   3   7   6      275.33      314.87     34.11 o
   4   7   6     8513.20     7753.89    363.28 o
   5   7   6       79.92        5.86     35.54 o
   6   7   6     1912.47     1745.45     94.95 o
   7   7   6      612.12      660.93     79.34 o
   8   7   6       11.85       -3.30     43.48 o
   9   7   6      325.67      319.95     64.39 o
  10   7   6      410.37      525.81     72.21 o
  11   7   6       94.96      111.09     62.25 o
 -14   8   6      369.31      354.16     86.19 o
 -13   8   6     1077.69     1175.47    112.58 o
 -12   8   6     1827.93     1837.82    111.91 o
 -11   8   6      971.86      861.04    105.05 o
 -10   8   6     2783.12     2908.68    176.79 o
  -9   8   6      453.62      549.10    122.66 o
  -8   8   6     3987.08     4031.92    207.29 o
  -7   8   6      410.00      535.21     75.95 o
  -6   8   6     2985.77     2836.95    104.56 o
  -5   8   6     2117.29     1912.69    136.52 o
  -4   8   6     6468.28     6556.22    177.30 o
  -3   8   6    15183.48    14922.82    369.67 o
  -2   8   6     4244.76     4479.11    124.11 o
  -1   8   6    18299.32    18590.13    455.62 o
   0   8   6       25.13       15.46     19.21 o
   1   8   6    19087.14    18606.02    513.29 o
   2   8   6     1959.44     1932.16     69.77 o
   3   8   6     3881.28     3770.90    113.92 o
   4   8   6     4135.90     4152.97    139.10 o
   5   8   6      729.39      591.13     58.46 o
   6   8   6     3424.66     3683.32    179.07 o
   7   8   6      157.03      143.17     47.88 o
   8   8   6     2217.46     2361.31    123.79 o
   9   8   6       90.12      123.30     54.54 o
  10   8   6     2611.66     2812.80    177.96 o
  11   8   6      710.36      716.47     87.69 o
 -14   9   6      118.46       81.93     82.40 o
 -13   9   6     1087.28     1633.91    223.01 o
 -12   9   6      137.06      156.49     61.46 o
 -11   9   6     3091.16     3216.02    244.33 o
 -10   9   6       10.26       26.85     60.07 o
  -9   9   6     4023.00     4310.76    231.68 o
  -8   9   6      129.96      155.53     68.58 o
  -7   9   6     4427.06     4130.33    165.75 o
  -6   9   6      313.00      290.10     49.18 o
  -5   9   6     5277.65     5299.57    168.26 o
  -4   9   6     1698.50     1797.63    202.68 o
  -3   9   6     3820.02     3931.76    130.36 o
  -2   9   6     4568.93     4057.92    158.10 o
  -1   9   6     1421.10     1434.40     65.09 o
   0   9   6     5039.31     5347.89    195.13 o
   1   9   6     1215.01     1261.17     73.39 o
   2   9   6     4672.94     4676.97    134.24 o
   3   9   6     2150.53     2147.69     78.02 o
   4   9   6      419.01      416.94     45.95 o
   5   9   6     4781.47     4522.83    151.99 o
   6   9   6       86.13      101.30     43.08 o
   7   9   6     3289.32     3412.56    147.45 o
   8   9   6       23.11       76.62     48.48 o
   9   9   6     3378.98     2993.92    148.51 o
  10   9   6       79.41       95.95     59.06 o
  11   9   6     1783.40     1841.72    335.47 o
 -14  10   6        0.01      -68.14     90.49 o
 -13  10   6     1142.79     1339.56    163.82 o
 -12  10   6        3.55       48.37     56.94 o
 -11  10   6     1303.16     1295.67    132.08 o
 -10  10   6        1.29      113.65     69.32 o
  -9  10   6      111.82       86.14     64.30 o
  -8  10   6       23.56       86.28     60.78 o
  -7  10   6       60.74       75.47     44.90 o
  -6  10   6       54.68       26.12     41.07 o
  -5  10   6     7207.87     7208.12    252.89 o
  -4  10   6        4.13      -18.70     31.36 o
  -3  10   6    22810.29    22731.85    556.72 o
  -2  10   6       46.97       31.74     21.88 o
  -1  10   6    32534.96    33281.03    901.75 o
   0  10   6      121.00      159.47     28.62 o
   1  10   6    24173.84    24204.35    592.35 o
   2  10   6        2.14       -1.16     27.80 o
   3  10   6    10331.11    10009.23    261.99 o
   4  10   6       22.56       30.39     35.39 o
   5  10   6     1234.67     1185.57     88.53 o
   6  10   6       61.87      135.10     44.28 o
   7  10   6       55.92        1.88     41.63 o
   8  10   6      173.62      162.95     53.36 o
   9  10   6       56.16       71.06     55.07 o
  10  10   6        0.44      -22.94     69.57 o
 -13  11   6      982.38     1005.37    211.85 o
 -12  11   6      754.28     1015.22    115.46 o
 -11  11   6     1914.58     1830.09    231.26 o
 -10  11   6      483.17      470.85     93.18 o
  -9  11   6     2439.40     2637.67    191.90 o
  -8  11   6       70.73       14.86     42.15 o
  -7  11   6     2430.99     2393.18    174.55 o
  -6  11   6      905.97      907.29     73.39 o
  -5  11   6     3757.96     3081.71    204.94 o
  -4  11   6     5647.16     5369.05    177.32 o
  -3  11   6     3361.87     3368.40    124.63 o
  -2  11   6     5755.06     5980.43    163.90 o
  -1  11   6     1687.08     1797.31     68.07 o
   0  11   6     6989.59     6897.70    185.80 o
   1  11   6       13.32       31.23     28.52 o
   2  11   6     2859.06     2581.98    175.50 o
   3  11   6     1102.63     1094.33     64.20 o
   4  11   6     1275.84     1326.09     71.19 o
   5  11   6     3742.60     3628.52    214.45 o
   6  11   6      190.15      228.16     45.57 o
   7  11   6     2550.41     2525.13    126.50 o
   8  11   6       72.93       24.86     49.36 o
   9  11   6     2196.57     2253.15    164.34 o
  10  11   6      359.01      527.20    142.23 o
 -13  12   6      125.82       77.42     91.39 o
 -12  12   6      886.15     1045.38    125.68 o
 -11  12   6       44.43      155.07     81.74 o
 -10  12   6     1883.93     1660.18    146.61 o
  -9  12   6       49.12       32.71     67.22 o
  -8  12   6     3292.11     3036.88    144.25 o
  -7  12   6       10.61      -21.73     42.17 o
  -6  12   6     1688.37     1565.07     95.50 o
  -5  12   6       42.79       -3.83     43.42 o
  -4  12   6     2394.12     2328.13    134.73 o
  -3  12   6     2760.48     2425.35    103.16 o
  -2  12   6     1438.82     1610.80    117.62 o
  -1  12   6     5823.94     5592.04    158.09 o
   0  12   6       78.53       35.86     29.18 o
   1  12   6     4520.56     4112.23    344.79 o
   2  12   6     1220.54     1194.67     66.22 o
   3  12   6     1119.04     1218.91     59.89 o
   4  12   6     1802.43     1959.93     78.41 o
   5  12   6      391.05      429.73     51.06 o
   6  12   6     2675.36     2933.53    118.86 o
   7  12   6      129.19      130.31     51.81 o
   8  12   6     1782.97     1864.88    160.67 o
   9  12   6      215.08      185.07    130.29 o
  10  12   6     1718.33     2084.34    167.61 o
 -13  13   6       10.23       62.87     83.78 o
 -12  13   6     1270.86     1217.11    107.65 o
 -11  13   6       60.78       41.76     77.61 o
 -10  13   6      319.64      333.04     90.05 o
  -9  13   6        5.32      114.20     73.64 o
  -8  13   6       13.07       61.76     48.76 o
  -7  13   6       56.23       88.34     47.65 o
  -6  13   6     1309.52     1399.14     91.35 o
  -5  13   6        1.05       10.29     43.00 o
  -4  13   6     4869.41     4628.53    200.73 o
  -3  13   6      238.20      191.99     46.74 o
  -2  13   6    16572.72    16767.15    478.25 o
  -1  13   6       62.15       56.00     38.42 o
   0  13   6    18840.45    18989.94    473.11 o
   1  13   6      140.85       34.16     52.06 o
   2  13   6    10445.13    10328.51    271.76 o
   3  13   6      144.61      173.90     34.82 o
   4  13   6     2564.40     2544.11    104.71 o
   5  13   6       44.27       47.22     54.72 o
   6  13   6      859.32      815.40     67.45 o
   7  13   6        5.15       11.13     92.35 o
   8  13   6       64.75      143.68     72.08 o
   9  13   6       25.03      -62.60     71.23 o
 -12  14   6      765.01     1082.59    144.08 o
 -11  14   6      325.20      139.80     87.14 o
 -10  14   6     1595.03     1648.20    178.33 o
  -9  14   6       40.31       62.86     63.85 o
  -8  14   6     1835.28     1944.92    117.87 o
  -7  14   6       59.77       98.31     51.97 o
  -6  14   6     1627.94     1666.83    103.45 o
  -5  14   6      433.80      411.54     60.88 o
  -4  14   6     3552.53     3325.31    132.05 o
  -3  14   6     1523.84     1626.80     85.72 o
  -2  14   6     1844.42     1549.53    116.26 o
  -1  14   6     2555.61     2315.09    101.62 o
   0  14   6       66.35       10.93     36.93 o
   1  14   6     2570.11     2436.11    129.18 o
   2  14   6     1012.78     1001.38     69.61 o
   3  14   6     1486.65     1365.65     79.59 o
   4  14   6     2019.79     1984.01     93.73 o
   5  14   6      451.45      386.85     52.39 o
   6  14   6     1866.08     1812.91    112.09 o
   7  14   6       12.57      -94.04     66.93 o
   8  14   6     1375.76     1386.00    154.59 o
   9  14   6      182.70      125.28     89.42 o
 -12  15   6       17.77      -54.19     84.03 o
 -11  15   6      522.81      704.95    118.22 o
 -10  15   6        3.31      -11.15     72.63 o
  -9  15   6     1226.04     1291.79    102.88 o
  -8  15   6      102.55      128.42     56.21 o
  -7  15   6     1923.41     1783.06    111.40 o
  -6  15   6      231.82      168.80    108.70 o
  -5  15   6     1675.30     1572.43    123.45 o
  -4  15   6     1013.82     1132.48     76.39 o
  -3  15   6     1096.52     1173.62     75.44 o
  -2  15   6     3032.27     2836.15    117.61 o
  -1  15   6      147.71       97.23     47.77 o
   0  15   6     4144.03     3962.26    289.57 o
   1  15   6      209.16      243.91     44.19 o
   2  15   6     2548.22     2557.02    105.58 o
   3  15   6      365.40      421.19     51.64 o
   4  15   6     1175.24     1124.18     95.50 o
   5  15   6     1243.88     1284.57     93.78 o
   6  15   6      182.00      167.79     59.30 o
   7  15   6     1071.27     1222.27    100.03 o
   8  15   6       94.80      -23.86     70.84 o
 -11  16   6      391.89      276.52    102.67 o
 -10  16   6       53.99      140.77     88.81 o
  -9  16   6       35.99       35.41     57.82 o
  -8  16   6        9.31      -24.66     90.78 o
  -7  16   6      173.06      165.18     74.14 o
  -6  16   6      114.01       17.69     61.11 o
  -5  16   6     1044.81      946.01     75.93 o
  -4  16   6      366.29      325.27     64.75 o
  -3  16   6     2900.38     2871.75    122.71 o
  -2  16   6      125.75       54.79     45.17 o
  -1  16   6     6725.67     7231.97    266.85 o
   0  16   6        5.45       14.86     48.41 o
   1  16   6     7047.63     7249.35    267.33 o
   2  16   6      318.57      447.10     53.23 o
   3  16   6     4144.63     4356.77    154.48 o
   4  16   6      166.75      122.29     50.42 o
   5  16   6     1306.62     1332.58     98.45 o
   6  16   6       32.14      107.61     57.83 o
   7  16   6      119.61       97.51     62.22 o
   8  16   6       39.80      -14.56     78.13 o
 -10  17   6       92.24      165.37    121.46 o
  -9  17   6     1139.72     1136.97    103.81 o
  -8  17   6       14.60      -79.84     53.23 o
  -7  17   6     1216.40     1158.52     98.44 o
  -6  17   6      133.55      116.81     55.81 o
  -5  17   6     1185.94     1450.55     91.77 o
  -4  17   6      319.78      475.90     60.70 o
  -3  17   6     1243.45     1230.54     96.66 o
  -2  17   6      308.00      360.87     56.19 o
  -1  17   6       27.22       52.96     52.09 o
   0  17   6      567.28      641.43     77.00 o
   1  17   6      346.11      485.26     69.57 o
   2  17   6      588.81      701.59    102.32 o
   3  17   6     1445.57     1540.14    209.50 o
   4  17   6      378.08      398.53     66.54 o
   5  17   6      833.16      821.54    200.60 o
   6  17   6       47.63       80.44     58.33 o
   7  17   6      842.80      896.03     93.60 o
  -9  18   6       19.67        8.08    102.08 o
  -8  18   6      507.71      732.96     86.90 o
  -7  18   6      173.18      133.36     63.34 o
  -6  18   6      423.17      385.66     92.10 o
  -5  18   6      142.61      234.99     56.57 o
  -4  18   6      282.48      385.60     67.20 o
  -3  18   6     1074.71     1161.30     84.58 o
  -2  18   6       85.40       73.46     58.51 o
  -1  18   6     2466.52     2444.79    135.29 o
   0  18   6       11.96       -2.90     53.23 o
   1  18   6     1886.91     1619.21    127.22 o
   2  18   6       97.17       54.33     68.08 o
   3  18   6      643.74      787.41    105.30 o
   4  18   6      380.57      527.11    179.89 o
   5  18   6      218.38      242.52     65.82 o
   6  18   6      333.67      349.40     72.25 o
  -9  19   6       48.50      -40.86     94.02 o
  -8  19   6       63.78       81.99     66.61 o
  -7  19   6       79.08      -41.15     59.73 o
  -6  19   6      282.81      438.31     65.99 o
  -5  19   6      181.11      153.10     55.95 o
  -4  19   6     1063.81     1137.77     99.59 o
  -3  19   6      271.93      319.95     67.50 o
  -2  19   6     2596.76     2607.78    207.76 o
  -1  19   6       57.49      -28.81     57.76 o
   0  19   6     3172.88     3411.30    165.14 o
   1  19   6       68.48       61.96     72.64 o
   2  19   6     2193.16     2501.88    170.08 o
   3  19   6      153.21      123.46     79.37 o
   4  19   6     1086.75     1013.11    273.44 o
   5  19   6       57.92       18.91    144.56 o
  -7  20   6       18.63      -50.03     63.08 o
  -6  20   6      687.34      700.82     79.86 o
  -5  20   6       53.86       82.59     66.13 o
  -4  20   6      575.98      663.44     96.29 o
  -3  20   6       89.69      -44.43     60.64 o
  -2  20   6      223.43      204.82     69.64 o
  -1  20   6       72.39       41.43     63.14 o
   0  20   6        2.29      -37.96     77.23 o
   1  20   6       52.60       75.49     89.66 o
   2  20   6      292.74      176.86     86.55 o
   3  20   6       89.13      112.86     84.43 o
   4  20   6      493.27      580.02    108.45 o
  -6  21   6       77.84       16.19     66.75 o
  -5  21   6       40.88       -8.79     63.22 o
  -4  21   6      299.85      202.45     71.65 o
  -3  21   6       14.33       91.71     68.58 o
  -2  21   6      931.84      881.06    160.27 o
  -1  21   6        2.75       23.94     79.34 o
   0  21   6     1169.94     1029.16    152.05 o
   1  21   6        1.73      -23.44    110.29 o
   2  21   6      943.96     1223.69    143.64 o
   3  21   6       70.59      201.36     92.43 o
  -4  22   6      179.08      115.96     72.62 o
  -3  22   6      807.04      880.10    101.40 o
  -2  22   6       54.05       26.13     85.53 o
  -1  22   6     1211.22     1691.21    211.68 o
   0  22   6       10.53       58.65     87.18 o
 -15   0   7      195.09      110.08    125.63 o
 -13   0   7       45.07      103.15     69.05 o
 -11   0   7      446.40      440.89     99.62 o
  -9   0   7     1062.46     1072.83    127.89 o
  -7   0   7     9743.86    10775.67    608.34 o
  -5   0   7    46728.48    48405.27   1509.85 o
  -3   0   7    78107.76    79165.43   3028.73 o
  -1   0   7    32881.84    34898.00   1351.85 o
   1   0   7     9867.79    10077.10    414.57 o
   3   0   7      610.29      699.07     92.70 o
   5   0   7      594.21      549.98    100.47 o
   7   0   7     3357.66     3255.24    249.70 o
   9   0   7     4921.23     5614.00    384.08 o
  11   0   7     4033.00     3558.49    302.41 o
 -15   1   7     1264.79     1552.58    218.89 o
 -14   1   7       26.15      -25.31     59.22 o
 -13   1   7     2436.35     2665.67    140.91 o
 -12   1   7        5.07       60.99     49.51 o
 -11   1   7     3734.59     4130.69    155.76 o
 -10   1   7       55.47       23.22     40.09 o
  -9   1   7     1086.51     1186.39     75.66 o
  -8   1   7      772.84      715.49     67.51 o
  -7   1   7     1571.24     1574.59     71.16 o
  -6   1   7     4605.65     4340.23    135.39 o
  -5   1   7        7.15       64.85     29.14 o
  -4   1   7     8266.91     8018.72    187.05 o
  -3   1   7     3380.24     3600.85    102.18 o
  -2   1   7     8639.90     8060.45    236.47 o
  -1   1   7     8733.13     8301.64    242.41 o
   0   1   7     5644.77     5582.15    150.05 o
   1   1   7    10963.55    10415.58    344.47 o
   2   1   7     1477.64     1537.51     87.75 o
   3   1   7    11480.12    11425.28    452.10 o
   4   1   7        7.07        5.43     42.00 o
   5   1   7     8762.32     9142.87    378.05 o
   6   1   7     1586.93     1617.56    115.05 o
   7   1   7     6595.26     6530.94    293.82 o
   8   1   7      874.93      973.05    102.09 o
   9   1   7     3184.46     3155.87    184.99 o
  10   1   7     1145.64     1246.55    124.93 o
  11   1   7      335.13      336.28     88.57 o
 -15   2   7       36.93     -113.19     75.46 o
 -14   2   7     1033.93     1210.95    168.65 o
 -13   2   7       40.13       25.97     55.24 o
 -12   2   7     1939.63     1962.57    119.44 o
 -11   2   7       19.36        0.44     39.81 o
 -10   2   7     3447.61     3555.87    147.96 o
  -9   2   7      139.42      168.78     45.11 o
  -8   2   7     1271.12     1469.24    163.13 o
  -7   2   7     4342.18     4370.66    144.12 o
  -6   2   7     1442.62     1649.19     64.56 o
  -5   2   7    21669.46    22598.30    631.67 o
  -4   2   7     5410.67     5414.56    232.76 o
  -3   2   7    29205.82    30760.80    749.60 o
  -2   2   7    13616.64    14423.37    358.63 o
  -1   2   7    16236.80    17331.42    429.41 o
   0   2   7    11760.13    11471.92    361.98 o
   1   2   7     3267.63     3060.38     92.06 o
   2   2   7    18754.77    19409.65    532.71 o
   3   2   7       78.12       98.08     41.09 o
   4   2   7     6711.29     5726.60    513.24 o
   5   2   7      849.91      877.58    126.54 o
   6   2   7     5422.11     5397.58    462.51 o
   7   2   7      559.78      596.55     78.87 o
   8   2   7     2771.96     2970.90    188.72 o
   9   2   7     1186.35     1222.01    116.87 o
  10   2   7      906.16      885.60    124.50 o
  11   2   7     1099.32     1143.53     98.91 o
 -15   3   7        5.03       -8.81     66.66 o
 -14   3   7      226.80      243.50     70.69 o
 -13   3   7      184.75      159.31     64.73 o
 -12   3   7        3.46        5.77     48.67 o
 -11   3   7       17.35       56.81     56.66 o
 -10   3   7      525.06      524.09     51.33 o
  -9   3   7      821.00      783.35     73.93 o
  -8   3   7     5460.48     5421.46    173.91 o
  -7   3   7       30.24       22.51     38.99 o
  -6   3   7    19630.60    19303.33    482.79 o
  -5   3   7      303.34      394.65     32.28 o
  -4   3   7    47761.27    47253.42   1143.17 o
  -3   3   7      126.84       90.56     34.72 o
  -2   3   7    47535.93    48109.40   1162.43 o
  -1   3   7      273.75      362.02     34.00 o
   0   3   7    29063.07    30310.62    671.64 o
   1   3   7      531.48      600.67     37.40 o
   2   3   7     1205.29     1243.90     56.89 o
   3   3   7      935.39      999.77     60.28 o
   4   3   7        5.07      -32.38     31.77 o
   5   3   7     1888.79     1747.44     88.96 o
   6   3   7     3813.69     3863.63    316.08 o
   7   3   7      236.57      196.39     72.82 o
   8   3   7     3252.91     3202.41    145.70 o
   9   3   7      294.19      220.01     55.88 o
  10   3   7     5836.66     5886.30    233.32 o
  11   3   7       23.57       -2.60     56.73 o
 -15   4   7       92.77      190.18     77.47 o
 -14   4   7     1620.63     2021.23    189.63 o
 -13   4   7        6.94       18.35     62.30 o
 -12   4   7     2839.39     2699.75    171.07 o
 -11   4   7      161.38      256.60     87.19 o
 -10   4   7     3025.36     2918.89    275.77 o
  -9   4   7     1748.79     1772.58     83.40 o
  -8   4   7     2551.03     2586.49    100.47 o
  -7   4   7     1814.09     1816.31     77.28 o
  -6   4   7     2856.25     3111.46    107.86 o
  -5   4   7     2358.61     2350.44     78.65 o
  -4   4   7      185.09      197.01     25.71 o
  -3   4   7      739.99      790.67     32.52 o
  -2   4   7     9424.46     8933.36    303.14 o
  -1   4   7     3691.57     3592.97    115.26 o
   0   4   7    14136.81    14018.29    318.97 o
   1   4   7     1039.94     1017.92     43.37 o
   2   4   7    13242.53    13602.03    380.30 o
   3   4   7      793.94      714.56     47.90 o
   4   4   7    10723.12    10421.65    342.84 o
   5   4   7        3.09       18.54     37.50 o
   6   4   7     8660.92     8485.93    492.83 o
   7   4   7      698.32      618.07     64.09 o
   8   4   7     5506.25     5574.25    214.24 o
   9   4   7     1265.84     1402.13     97.41 o
  10   4   7     1197.18     1201.73     97.86 o
  11   4   7      677.05      789.13     88.13 o
 -15   5   7      541.58      758.60    101.64 o
 -14   5   7       30.99       10.39     67.95 o
 -13   5   7     1058.84     1321.79    210.76 o
 -12   5   7       25.05       47.81     66.43 o
 -11   5   7     1677.92     1916.98    220.52 o
 -10   5   7      222.38      246.92     67.44 o
  -9   5   7     1556.13     1595.68    121.97 o
  -8   5   7      691.34      707.20     50.58 o
  -7   5   7     2211.03     2212.16    122.01 o
  -6   5   7     6251.69     6825.67    265.62 o
  -5   5   7      108.41      126.41     25.92 o
  -4   5   7    27803.25    27826.79    618.09 o
  -3   5   7     1440.33     1418.69     47.53 o
  -2   5   7    23725.98    25575.29    628.77 o
  -1   5   7    10997.45    10496.66    241.78 o
   0   5   7     6393.58     6304.92    165.13 o
   1   5   7    10238.32    10127.07    256.75 o
   2   5   7      856.21      924.07     45.08 o
   3   5   7    10735.77    10981.00    315.40 o
   4   5   7        1.17      -11.37     33.50 o
   5   5   7     3909.16     3659.89    196.70 o
   6   5   7       92.84       13.88     39.87 o
   7   5   7     2531.60     2303.67    115.37 o
   8   5   7     1132.80     1213.55     87.88 o
   9   5   7      827.03      802.40     78.99 o
  10   5   7     1889.20     1932.56    147.81 o
  11   5   7      187.99      249.52    102.11 o
 -15   6   7      214.61      217.88     86.04 o
 -14   6   7       98.76       96.62    150.26 o
 -13   6   7      153.47      329.66     81.25 o
 -12   6   7      198.37      169.69     76.17 o
 -11   6   7       85.71       98.05     87.12 o
 -10   6   7       33.36      -55.06     49.90 o
  -9   6   7     1896.21     1838.69    103.80 o
  -8   6   7     1217.68     1083.30     77.64 o
  -7   6   7     9390.29     9421.25    485.21 o
  -6   6   7       22.79       58.11     27.75 o
  -5   6   7    23575.82    25290.12    624.10 o
  -4   6   7      887.83     1050.76     40.85 o
  -3   6   7    33748.57    34811.35    770.66 o
  -2   6   7      497.28      552.37     29.86 o
  -1   6   7    20020.34    20062.63    587.44 o
   0   6   7     1438.33     1580.40     57.58 o
   1   6   7    11090.42    11279.84    284.87 o
   2   6   7      279.05      349.20     47.48 o
   3   6   7     1180.67     1383.13     70.96 o
   4   6   7      458.41      438.03     49.42 o
   5   6   7       50.19        2.38     39.44 o
   6   6   7      570.27      598.53     59.64 o
   7   6   7     2224.83     2259.93    126.88 o
   8   6   7      807.32      718.48     74.15 o
   9   6   7     4420.03     4738.25    197.08 o
  10   6   7      280.50      253.05     63.83 o
  11   6   7     3280.83     3462.53    214.26 o
 -14   7   7      189.87      234.70     85.73 o
 -13   7   7     1528.65     1893.48    297.85 o
 -12   7   7        7.19       95.14     68.20 o
 -11   7   7     1718.26     1858.14    141.24 o
 -10   7   7      233.17      215.05     68.57 o
  -9   7   7     3961.62     4415.97    224.51 o
  -8   7   7      847.51      921.81    144.16 o
  -7   7   7     2618.61     2520.45    117.26 o
  -6   7   7      650.75      747.17     88.51 o
  -5   7   7      998.76     1008.99     42.51 o
  -4   7   7      352.04      253.39     24.24 o
  -3   7   7      510.28      511.89     36.09 o
  -2   7   7      576.44      527.20     29.87 o
  -1   7   7    14278.41    13971.15    390.31 o
   0   7   7      294.93      239.07     28.33 o
   1   7   7    22073.25    22798.69    555.93 o
   2   7   7      213.81      202.42     35.49 o
   3   7   7    11381.68    11276.57    503.18 o
   4   7   7      148.53      119.67     39.71 o
   5   7   7     9055.36     9198.38    311.75 o
   6   7   7      307.30      366.62     82.35 o
   7   7   7     4791.07     4848.24    191.41 o
   8   7   7      325.66      355.64     61.48 o
   9   7   7     2771.81     2974.65    147.77 o
  10   7   7      376.97      318.87     71.21 o
 -14   8   7      481.36      778.78    132.73 o
 -13   8   7        7.14       35.03     75.12 o
 -12   8   7      781.28     1125.99    121.79 o
 -11   8   7       75.34       77.37     69.04 o
 -10   8   7      732.67      802.06     99.56 o
  -9   8   7      894.35      896.82     97.51 o
  -8   8   7      240.24      379.56    124.35 o
  -7   8   7     3996.45     4391.21    217.88 o
  -6   8   7      340.76      390.82     64.33 o
  -5   8   7    10298.63    10648.51    280.47 o
  -4   8   7       35.95       55.59     20.07 o
  -3   8   7    24629.44    25110.57    562.12 o
  -2   8   7      395.09      414.02     31.49 o
  -1   8   7    16617.23    17136.55    422.72 o
   0   8   7     2511.17     2364.31     77.68 o
   1   8   7     6972.67     7220.17    192.08 o
   2   8   7     4104.92     4238.23    123.33 o
   3   8   7      559.08      565.81     43.50 o
   4   8   7     2908.52     2861.83    107.30 o
   5   8   7       46.38       64.18     41.86 o
   6   8   7     3293.80     3578.19    149.32 o
   7   8   7      475.26      493.61     91.40 o
   8   8   7     1339.08     1386.30     96.52 o
   9   8   7     2421.17     2405.18    132.80 o
  10   8   7      218.69      319.65     71.37 o
 -14   9   7      195.01      145.39     81.81 o
 -13   9   7      220.62      158.71     86.77 o
 -12   9   7        8.20      -33.65     69.19 o
 -11   9   7      178.42      218.19     77.86 o
 -10   9   7      625.10      459.25     84.13 o
  -9   9   7      749.31      519.10     85.12 o
  -8   9   7     2957.24     2803.48    311.38 o
  -7   9   7      918.89      846.33     93.48 o
  -6   9   7    10861.04    10340.17    431.49 o
  -5   9   7      555.43      528.19     42.09 o
  -4   9   7    18108.37    17932.51    547.31 o
  -3   9   7      804.31      727.05     40.19 o
  -2   9   7    23238.61    23101.27    761.71 o
  -1   9   7     6010.39     5931.41    162.07 o
   0   9   7     9920.71     9585.78    278.58 o
   1   9   7     4409.46     4427.28    128.47 o
   2   9   7     3846.55     3617.34    147.20 o
   3   9   7      717.63      741.61     48.07 o
   4   9   7       27.59       72.64     34.48 o
   5   9   7      650.13      731.06     65.04 o
   6   9   7      381.49      368.82     54.98 o
   7   9   7      856.89      758.47     73.89 o
   8   9   7     2565.21     2440.02    154.38 o
   9   9   7      664.30      648.70     80.16 o
  10   9   7     3253.10     3287.10    164.54 o
 -14  10   7     1206.29     1410.52    151.74 o
 -13  10   7      165.22      374.25     77.49 o
 -12  10   7     1168.85     1356.41    138.99 o
 -11  10   7       82.09       77.02     76.59 o
 -10  10   7     1726.06     1661.60    138.13 o
  -9  10   7        1.77      -34.96     59.80 o
  -8  10   7     2262.37     1956.76    140.73 o
  -7  10   7      121.56      129.05     44.97 o
  -6  10   7     1484.72     1650.71    175.72 o
  -5  10   7      230.16       48.35     55.25 o
  -4  10   7       42.46       75.48     35.69 o
  -3  10   7       16.14       23.81     33.70 o
  -2  10   7     4081.00     4030.22    120.39 o
  -1  10   7       14.10       35.24     25.86 o
   0  10   7    12349.35    12168.69    349.45 o
   1  10   7      692.96      677.83     50.55 o
   2  10   7     8189.11     8470.55    225.24 o
   3  10   7        6.68       39.55     30.46 o
   4  10   7     7739.50     7423.02    225.27 o
   5  10   7       99.13      132.54     42.35 o
   6  10   7     4342.07     4095.90    167.25 o
   7  10   7      181.60      188.69     56.48 o
   8  10   7     2971.72     2928.02    143.65 o
   9  10   7       89.84      101.93     58.20 o
  10  10   7      660.41      793.40    116.65 o
 -13  11   7      689.08      855.75     96.47 o
 -12  11   7        1.87      -10.60     72.35 o
 -11  11   7      398.40      305.78    126.76 o
 -10  11   7      363.02      452.86    168.37 o
  -9  11   7      391.88      328.15     82.95 o
  -8  11   7     1685.89     1766.08    137.38 o
  -7  11   7       20.42       92.05     46.18 o
  -6  11   7     6799.94     6877.23    249.18 o
  -5  11   7       50.91       27.24     40.00 o
  -4  11   7    10896.34    10673.65    373.98 o
  -3  11   7      175.01      268.97     57.87 o
  -2  11   7    15026.63    14594.29    411.67 o
  -1  11   7     1167.64     1127.57     61.73 o
   0  11   7     4035.03     3992.94    160.91 o
   1  11   7     1683.72     1571.15    112.44 o
   2  11   7      847.12      919.96     72.03 o
   3  11   7     3033.77     3001.50    101.72 o
   4  11   7        2.92      -42.10     45.16 o
   5  11   7     2421.45     2341.52    153.48 o
   6  11   7       74.03       44.14     47.29 o
   7  11   7      809.75      899.69     80.99 o
   8  11   7     1636.58     1730.04    110.72 o
   9  11   7      204.87      166.40    124.14 o
 -13  12   7      110.54      156.49     96.39 o
 -12  12   7      126.89      111.05     86.76 o
 -11  12   7       76.68       53.21     78.02 o
 -10  12   7      126.54      184.41    100.40 o
  -9  12   7      971.26     1065.23    117.42 o
  -8  12   7      555.08      668.64     71.34 o
  -7  12   7     3499.34     3481.30    152.60 o
  -6  12   7      142.61      171.67     47.88 o
  -5  12   7     8859.85     8821.34    273.49 o
  -4  12   7      173.76      132.53     42.44 o
  -3  12   7    14000.09    13838.61    400.78 o
  -2  12   7     1436.33     1333.97     73.66 o
  -1  12   7     9119.72     8410.01    224.06 o
   0  12   7     3473.27     3599.09    112.82 o
   1  12   7     4276.05     4231.90    128.36 o
   2  12   7     3004.73     2934.58    152.73 o
   3  12   7      407.73      370.72     40.99 o
   4  12   7      763.26      856.26     62.68 o
   5  12   7       24.30       19.88     37.45 o
   6  12   7     1048.81      931.97     70.52 o
   7  12   7     1258.86     1509.22    110.61 o
   8  12   7      738.14      772.19    130.57 o
   9  12   7     2361.39     2490.19    177.15 o
 -12  13   7       33.21      -73.80     83.17 o
 -11  13   7      811.44      756.45    124.85 o
 -10  13   7        0.35      -97.91     67.04 o
  -9  13   7      673.13      640.20    123.44 o
  -8  13   7       22.79      -36.21     44.22 o
  -7  13   7      536.85      527.51     67.67 o
  -6  13   7       11.28      -58.67     79.43 o
  -5  13   7       50.22       30.76     38.70 o
  -4  13   7        7.19      -37.87     37.74 o
  -3  13   7      512.14      525.16     55.02 o
  -2  13   7       58.13       56.41     39.33 o
  -1  13   7     5135.09     5512.87    182.05 o
   0  13   7      271.26      265.96     36.44 o
   1  13   7     5161.75     5424.68    179.26 o
   2  13   7      533.76      588.80     52.25 o
   3  13   7     4385.21     4167.39    259.67 o
   4  13   7       13.20       27.26     38.36 o
   5  13   7     3258.21     3151.54    125.08 o
   6  13   7      191.19      172.98     48.51 o
   7  13   7     2703.49     2755.25    175.04 o
   8  13   7      152.15       73.72     76.18 o
   9  13   7     1176.10     1315.49    141.03 o
 -12  14   7      339.79      343.23    103.59 o
 -11  14   7      118.71       -4.05     84.15 o
 -10  14   7      286.85      439.16     97.20 o
  -9  14   7      778.32      636.30    104.34 o
  -8  14   7      166.92      104.81     54.04 o
  -7  14   7     2202.92     2269.02    123.83 o
  -6  14   7       37.22       28.22     58.76 o
  -5  14   7     7108.76     6630.04    219.56 o
  -4  14   7      150.03      160.38     44.59 o
  -3  14   7     7064.52     6507.69    211.48 o
  -2  14   7      482.81      375.50     50.27 o
  -1  14   7     5175.49     4927.67    286.99 o
   0  14   7      293.86      359.00     48.97 o
   1  14   7     1012.38     1128.46     81.27 o
   2  14   7      581.89      570.38     48.30 o
   3  14   7      253.68      260.56     46.41 o
   4  14   7      618.86      665.94     60.33 o
   5  14   7        4.70      -13.88     40.32 o
   6  14   7      376.54      372.46     66.40 o
   7  14   7      304.78      375.01    103.93 o
   8  14   7      130.40      141.75     84.56 o
 -11  15   7      160.91      138.37    123.65 o
 -10  15   7      175.13      113.47     88.80 o
  -9  15   7      147.80      121.60     73.76 o
  -8  15   7      560.26      684.78     78.30 o
  -7  15   7      622.74      577.55     89.13 o
  -6  15   7     2051.31     2043.42    106.01 o
  -5  15   7      200.59      132.84     45.96 o
  -4  15   7     3252.81     3441.55    137.72 o
  -3  15   7       96.18      145.10     46.49 o
  -2  15   7     4744.77     5105.07    177.05 o
  -1  15   7     1123.66     1186.61     75.84 o
   0  15   7     2947.21     3130.29    174.25 o
   1  15   7     1397.98     1315.75    150.59 o
   2  15   7      983.96     1056.18     69.36 o
   3  15   7      897.27      882.44     67.80 o
   4  15   7        6.80      -55.77     37.18 o
   5  15   7      831.56      890.66    121.05 o
   6  15   7      420.76      507.51     73.80 o
   7  15   7      912.03      860.87    111.95 o
 -11  16   7        3.15      -82.54    189.07 o
 -10  16   7      535.53      864.26    164.20 o
  -9  16   7        5.62      -24.55     54.01 o
  -8  16   7      233.99      315.85     69.40 o
  -7  16   7       43.33       26.95     50.64 o
  -6  16   7       38.55       49.93     46.19 o
  -5  16   7      180.96      177.36     51.23 o
  -4  16   7      207.76       66.02     68.23 o
  -3  16   7      171.44      131.85     47.45 o
  -2  16   7     1336.65     1580.16     89.99 o
  -1  16   7       85.81      139.93     48.28 o
   0  16   7     2592.45     2808.95    137.74 o
   1  16   7       90.44      114.29     54.62 o
   2  16   7     2526.80     2916.70    141.67 o
   3  16   7        2.22       42.70     42.23 o
   4  16   7     2030.14     2184.86    104.30 o
   5  16   7       35.22      132.86     56.86 o
   6  16   7     1902.19     1868.81    131.04 o
   7  16   7       56.55       57.76     63.00 o
 -10  17   7      126.71       21.33     85.06 o
  -9  17   7        7.04       -5.04     75.10 o
  -8  17   7      718.62      724.01     87.56 o
  -7  17   7       38.40      -21.39     53.69 o
  -6  17   7     1622.33     1709.28    142.88 o
  -5  17   7       98.08       95.03     51.82 o
  -4  17   7     4117.93     3902.11    154.86 o
  -3  17   7       40.20       40.09     45.69 o
  -2  17   7     3725.15     4243.74    235.92 o
  -1  17   7       89.90      110.50     56.61 o
   0  17   7     1599.14     1686.64    108.83 o
   1  17   7       78.36       51.21     62.20 o
   2  17   7      201.38      246.69     62.74 o
   3  17   7      101.79      152.83     60.13 o
   4  17   7       20.29       59.44     54.93 o
   5  17   7      180.59      210.39     62.79 o
   6  17   7      106.28      143.91     62.87 o
  -9  18   7      246.13      173.49     78.75 o
  -8  18   7      203.64      334.65     73.66 o
  -7  18   7      564.75      681.62     75.75 o
  -6  18   7      163.37      112.14     54.13 o
  -5  18   7     1287.35     1246.32     89.59 o
  -4  18   7        3.69      -24.12     45.98 o
  -3  18   7     1794.91     1906.94    154.24 o
  -2  18   7      469.44      608.57    115.66 o
  -1  18   7     1321.47     1453.44    141.91 o
   0  18   7      672.71      636.17     84.06 o
   1  18   7      381.55      365.40     69.86 o
   2  18   7      755.77      978.85     92.89 o
   3  18   7       30.47       73.22     73.74 o
   4  18   7      498.19      429.68     91.83 o
   5  18   7       81.58      149.82     64.06 o
  -8  19   7        2.94       41.27     63.48 o
  -7  19   7       73.98       64.70     57.43 o
  -6  19   7      101.79       32.67     56.00 o
  -5  19   7        1.22      -19.54     50.89 o
  -4  19   7      234.08      224.50     77.35 o
  -3  19   7      204.50      359.21     82.34 o
  -2  19   7      160.04      209.01     67.32 o
  -1  19   7      630.83      743.33     87.30 o
   0  19   7       54.69       42.57    103.23 o
   1  19   7     1030.52     1059.89    119.83 o
   2  19   7       31.82       70.52     73.59 o
   3  19   7      844.76     1021.32    119.21 o
   4  19   7       37.49      -64.01    122.23 o
  -7  20   7      445.65      441.02     75.16 o
  -6  20   7       89.47      121.32     63.92 o
  -5  20   7     1180.08     1314.98    108.99 o
  -4  20   7       24.52       -7.95     60.35 o
  -3  20   7     1556.08     1609.79    119.46 o
  -2  20   7       10.46       19.63     62.91 o
  -1  20   7     1680.61     1806.48    135.20 o
   0  20   7        3.87       -5.67     76.03 o
   1  20   7      456.48      428.48    151.27 o
   2  20   7       54.75      227.15     91.12 o
   3  20   7       96.37      138.88     86.53 o
  -5  21   7       15.91      -42.57     60.65 o
  -4  21   7      477.12      650.03     90.92 o
  -3  21   7       82.22       22.62     71.03 o
  -2  21   7      516.47      664.56     91.84 o
  -1  21   7      280.03      258.54     92.76 o
   0  21   7      350.30      378.17     97.85 o
   1  21   7      455.00      687.16    113.64 o
 -14   0   8      737.62      928.13    164.63 o
 -12   0   8      588.74      562.82     71.80 o
 -10   0   8       23.54       74.12     51.20 o
  -8   0   8      519.46      516.18     58.60 o
  -6   0   8     2580.98     2582.67    110.70 o
  -4   0   8    10255.60     9669.24    318.84 o
  -2   0   8    28366.11    28397.64   1106.28 o
   0   0   8    19423.96    18628.15   1071.63 o
   2   0   8    17397.19    17927.00    975.19 o
   4   0   8     5764.45     5424.22    344.52 o
   6   0   8     3006.36     2788.07    228.08 o
   8   0   8        8.58      152.90     99.06 o
  10   0   8      452.35      379.42    126.47 o
 -15   1   8      273.43      340.31     97.50 o
 -14   1   8       74.98      204.76    115.17 o
 -13   1   8      211.85      356.48     70.11 o
 -12   1   8      732.20      751.37     66.10 o
 -11   1   8      314.71      417.94     61.43 o
 -10   1   8     5979.66     6164.36    225.33 o
  -9   1   8      262.02      303.27     45.45 o
  -8   1   8    16949.68    17875.43    455.02 o
  -7   1   8      811.66      791.26     50.78 o
  -6   1   8    21079.37    21576.63    488.03 o
  -5   1   8     3823.24     3801.89     99.81 o
  -4   1   8    10414.54    11146.48    255.56 o
  -3   1   8     7578.07     7142.04    214.08 o
  -2   1   8     1172.71     1194.53     83.03 o
  -1   1   8     8898.08     9307.51    360.34 o
   0   1   8     2008.39     2280.90     73.96 o
   1   1   8     2335.80     2231.83     89.12 o
   2   1   8      293.86      341.17    102.56 o
   3   1   8     2531.05     2479.98    135.63 o
   4   1   8     2895.97     2648.80    145.58 o
   5   1   8       79.10       69.87    108.39 o
   6   1   8     6519.52     6374.21    367.90 o
   7   1   8      234.97      266.35     88.46 o
   8   1   8     8753.98     8452.12    885.31 o
   9   1   8       51.11       -9.76     59.88 o
  10   1   8     4456.81     4955.83    258.35 o
  11   1   8      127.60       84.57     61.49 o
 -15   2   8        5.54       37.16    122.94 o
 -14   2   8      218.30      391.81     76.82 o
 -13   2   8      408.39      502.97     80.65 o
 -12   2   8       89.94       19.54     57.19 o
 -11   2   8     2026.14     2239.55    116.42 o
 -10   2   8       56.99       43.43     43.41 o
  -9   2   8     6888.80     7052.33    220.55 o
  -8   2   8      123.09      179.08     38.95 o
  -7   2   8    14009.55    14268.62    366.38 o
  -6   2   8     1170.94     1124.93     61.54 o
  -5   2   8    12636.23    12747.50    402.55 o
  -4   2   8     4484.89     4123.13    135.80 o
  -3   2   8     6491.51     6703.24    177.78 o
  -2   2   8     8491.80     8321.90    216.80 o
  -1   2   8      123.71      124.21     21.87 o
   0   2   8    10292.73    10597.81    272.05 o
   1   2   8     2206.15     2137.01     73.23 o
   2   2   8     5125.41     5189.65    161.62 o
   3   2   8     1378.62     1308.24     94.89 o
   4   2   8     3832.88     4006.68    194.10 o
   5   2   8     5652.27     5502.33    250.38 o
   6   2   8     1550.60     1726.53    122.20 o
   7   2   8     6393.49     6467.13    293.67 o
   8   2   8       19.43       49.07     60.62 o
   9   2   8     4997.97     5102.28    260.44 o
  10   2   8      123.10      209.20     63.39 o
  11   2   8     1863.47     1936.12    157.84 o
 -15   3   8      930.60     1270.82    141.43 o
 -14   3   8       17.14       38.51     64.08 o
 -13   3   8      961.07      876.04     97.28 o
 -12   3   8        1.73      -49.41     70.51 o
 -11   3   8      652.84      780.63    107.68 o
 -10   3   8      556.09      575.10     75.61 o
  -9   3   8        6.15       50.76     37.86 o
  -8   3   8     1189.67     1063.93     63.21 o
  -7   3   8     2594.97     2443.22     88.33 o
  -6   3   8     1060.13     1136.76     77.12 o
  -5   3   8    13061.00    13239.19    336.75 o
  -4   3   8      247.70      205.04     31.23 o
  -3   3   8    34122.48    34781.09    846.66 o
  -2   3   8      237.23      201.11     25.21 o
  -1   3   8    26077.80    26849.19    657.90 o
   0   3   8       22.52       43.68     18.37 o
   1   3   8    12136.73    13310.72    373.76 o
   2   3   8      163.36      161.38     31.21 o
   3   3   8    10393.09    10203.50    333.96 o
   4   3   8       34.43       90.41     47.22 o
   5   3   8     3701.19     3934.20    156.64 o
   6   3   8       51.52      144.83     43.75 o
   7   3   8     1071.90      961.10     78.46 o
   8   3   8      248.39      300.93     55.39 o
   9   3   8      111.99      217.11     58.88 o
  10   3   8      252.78      176.84     63.61 o
 -15   4   8       47.84     -109.75     73.88 o
 -14   4   8      180.18      182.40     76.13 o
 -13   4   8      291.12      325.66     81.54 o
 -12   4   8      267.92      289.03     75.78 o
 -11   4   8     2170.07     2329.07    134.76 o
 -10   4   8      145.71      154.96     52.66 o
  -9   4   8     6596.23     6779.09    213.34 o
  -8   4   8       16.15      -38.47     33.39 o
  -7   4   8    17765.07    17645.22    529.20 o
  -6   4   8      274.03      246.00     44.42 o
  -5   4   8    19287.66    19527.00    486.96 o
  -4   4   8     4836.96     4368.46    155.62 o
  -3   4   8    10974.45    10544.23    306.54 o
  -2   4   8     2295.37     2209.80     74.90 o
  -1   4   8      492.38      589.21     28.10 o
   0   4   8     1002.84     1068.10     41.90 o
   1   4   8      167.10      161.63     32.12 o
   2   4   8      643.13      634.70     45.39 o
   3   4   8     3184.45     3166.15    120.77 o
   4   4   8      231.43      265.20     69.25 o
   5   4   8     7587.69     8175.85    282.17 o
   6   4   8        6.71      -56.69     37.79 o
   7   4   8    12789.45    13205.98    440.12 o
   8   4   8        1.20        4.70     46.69 o
   9   4   8     7494.42     7689.65    285.23 o
  10   4   8       44.70        8.45     55.95 o
 -15   5   8      286.61      322.78     91.22 o
 -14   5   8       84.73      112.09     77.79 o
 -13   5   8      194.83      170.46     76.90 o
 -12   5   8      576.64      694.07     94.55 o
 -11   5   8      182.44      121.98     78.43 o
 -10   5   8     1135.05     1375.72     94.47 o
  -9   5   8       15.92       41.09     46.72 o
  -8   5   8     5577.48     5469.16    269.66 o
  -7   5   8      951.74      913.57     72.27 o
  -6   5   8     8454.44     9129.02    243.65 o
  -5   5   8     6825.82     6410.89    176.30 o
  -4   5   8    15196.29    15139.03    380.27 o
  -3   5   8     8076.65     8783.33    206.79 o
  -2   5   8     4735.60     5022.43    127.65 o
  -1   5   8    10617.67    10734.24    249.00 o
   0   5   8      943.61      861.61     40.80 o
   1   5   8     4133.49     4502.20    127.54 o
   2   5   8      652.68      676.42     55.66 o
   3   5   8     4358.60     4272.55    296.69 o
   4   5   8     6152.81     5704.71    255.93 o
   5   5   8     3402.91     3586.27    147.08 o
   6   5   8     7217.56     7034.46    251.93 o
   7   5   8      917.42      952.05     79.34 o
   8   5   8     5051.54     5108.98    204.58 o
   9   5   8        0.84      -21.52     48.14 o
  10   5   8     2439.86     2722.41    183.87 o
 -14   6   8      821.16     1097.75    136.80 o
 -13   6   8        7.82       79.71     71.47 o
 -12   6   8     1052.41     1007.00    131.42 o
 -11   6   8      136.91      213.99     68.64 o
 -10   6   8      143.56      248.45     67.53 o
  -9   6   8      765.17      745.25     72.46 o
  -8   6   8      475.19      534.81     65.69 o
  -7   6   8     1438.77     1386.11     84.71 o
  -6   6   8     7863.72     7526.56    303.33 o
  -5   6   8      203.69      186.70     29.41 o
  -4   6   8    23056.84    23396.18    525.51 o
  -3   6   8      191.36      202.44     23.00 o
  -2   6   8    24462.35    25356.11    626.01 o
  -1   6   8      404.59      464.27     31.08 o
   0   6   8    14318.51    14343.98    356.10 o
   1   6   8       48.68       32.94     24.33 o
   2   6   8     5632.32     5882.18    209.90 o
   3   6   8       38.55        4.39     30.83 o
   4   6   8     3835.43     3577.29    263.83 o
   5   6   8       18.41       55.06     55.91 o
   6   6   8     2047.70     2085.94    109.15 o
   7   6   8     1351.09     1602.39     99.88 o
   8   6   8      185.68      285.38     59.27 o
   9   6   8      718.85      738.70     88.48 o
  10   6   8       71.02      -41.31     57.90 o
 -14   7   8      246.73      375.26    115.56 o
 -13   7   8       83.68       40.05     71.65 o
 -12   7   8      780.02      907.46    110.61 o
 -11   7   8        8.55       49.65     64.16 o
 -10   7   8     3028.92     3256.47    186.67 o
  -9   7   8       95.55       33.84     56.51 o
  -8   7   8     7094.18     7260.69    263.89 o
  -7   7   8      201.97      305.62     53.38 o
  -6   7   8    14555.43    14386.30    422.50 o
  -5   7   8       74.23       30.21     23.20 o
  -4   7   8    13926.94    13551.25    311.70 o
  -3   7   8      977.10     1161.72     45.31 o
  -2   7   8     3090.51     3126.03    112.00 o
  -1   7   8      504.16      482.55     33.20 o
   0   7   8      500.86      543.72     36.27 o
   1   7   8      123.05      117.13     27.59 o
   2   7   8      785.54      762.89     46.59 o
   3   7   8      333.88      345.65     46.08 o
   4   7   8     4310.80     4506.79    212.53 o
   5   7   8       20.65       20.54     37.08 o
   6   7   8     9819.98    10380.14    353.61 o
   7   7   8       25.40      -59.64     81.01 o
   8   7   8     8297.04     7851.20    287.59 o
   9   7   8       49.42       82.15     58.07 o
  10   7   8     3838.63     3956.55    191.05 o
 -14   8   8      560.29     1022.71    162.30 o
 -13   8   8       79.45      103.19     78.28 o
 -12   8   8      197.93      145.77     77.69 o
 -11   8   8      644.31      778.05    102.76 o
 -10   8   8      285.13      340.81     77.38 o
  -9   8   8      770.11      677.16     90.07 o
  -8   8   8       94.27       96.63     61.96 o
  -7   8   8     4262.10     4330.13    179.27 o
  -6   8   8     3533.22     3149.65    125.10 o
  -5   8   8     7588.59     7298.38    201.80 o
  -4   8   8    15810.45    15923.26    363.81 o
  -3   8   8     6816.94     6624.42    177.72 o
  -2   8   8    10836.64    10608.04    270.40 o
  -1   8   8     1121.86     1090.98     56.72 o
   0   8   8     6841.88     6606.29    178.02 o
   1   8   8      197.95      251.68     33.15 o
   2   8   8     3047.45     3110.11    100.58 o
   3   8   8     2564.98     2351.87     84.91 o
   4   8   8     4416.06     4266.95    165.34 o
   5   8   8     4819.42     4820.07    185.43 o
   6   8   8     2100.73     2071.61    110.21 o
   7   8   8     4191.49     3862.98    165.90 o
   8   8   8      167.34      198.55     69.41 o
   9   8   8     1887.38     2118.30    209.85 o
  10   8   8       64.45       77.67     62.78 o
 -14   9   8       69.93       45.33     93.96 o
 -13   9   8      396.29      374.13     96.47 o
 -12   9   8       95.46      133.71    111.85 o
 -11   9   8      125.31       21.34     77.16 o
 -10   9   8      352.50      340.76     87.61 o
  -9   9   8       38.97       24.38     58.27 o
  -8   9   8      925.01      992.01    101.89 o
  -7   9   8     1479.35     1462.84    202.50 o
  -6   9   8     2568.97     2414.44    106.84 o
  -5   9   8     6720.67     7228.24    200.54 o
  -4   9   8      472.09      563.97     42.40 o
  -3   9   8    13337.45    13632.58    343.31 o
  -2   9   8      170.89      153.81     27.82 o
  -1   9   8     7412.48     7026.34    187.40 o
   0   9   8       76.34       91.04     28.71 o
   1   9   8     7447.73     7167.06    193.94 o
   2   9   8        8.24      -10.87     29.28 o
   3   9   8     5674.02     5461.02    177.55 o
   4   9   8      166.06      226.22     40.66 o
   5   9   8     3102.18     3033.83    135.20 o
   6   9   8      854.50      756.02     72.22 o
   7   9   8      370.03      546.29     68.01 o
   8   9   8     1264.02     1371.31    100.14 o
   9   9   8       15.57        9.64     57.80 o
 -13  10   8      171.51      257.56     93.32 o
 -12  10   8       23.23      -11.03     72.13 o
 -11  10   8      940.41     1067.77    163.57 o
 -10  10   8      109.47      168.71     75.18 o
  -9  10   8     3167.74     3208.54    189.74 o
  -8  10   8      181.72      199.39     68.95 o
  -7  10   8     8265.22     7726.23    344.39 o
  -6  10   8       54.43        5.66     37.12 o
  -5  10   8    11269.91    11107.62    330.63 o
  -4  10   8       28.85      -27.16     33.42 o
  -3  10   8     3390.04     3415.94    124.57 o
  -2  10   8      209.65      176.58     29.77 o
  -1  10   8      480.24      427.14     41.72 o
   0  10   8      950.66      909.07     93.51 o
   1  10   8      445.44      477.88     66.58 o
   2  10   8      146.48      123.06     32.46 o
   3  10   8     2944.75     2786.25    179.85 o
   4  10   8        4.31       17.03     35.18 o
   5  10   8     5449.12     5544.43    215.54 o
   6  10   8      106.79      176.86     52.02 o
   7  10   8     6372.43     6863.00    256.27 o
   8  10   8       77.60      155.50     60.32 o
   9  10   8     4182.24     4606.06    202.08 o
 -13  11   8      322.33      288.14     94.68 o
 -12  11   8      109.71       52.44    104.92 o
 -11  11   8      188.81       55.66    161.66 o
 -10  11   8      699.04      646.79    104.92 o
  -9  11   8       22.01       88.53     67.11 o
  -8  11   8     1224.92     1147.28    112.48 o
  -7  11   8      853.96     1024.19     76.93 o
  -6  11   8     2124.65     1771.70    114.49 o
  -5  11   8     5077.94     5203.52    176.89 o
  -4  11   8     4005.06     3901.98    142.17 o
  -3  11   8     7673.84     7443.89    231.25 o
  -2  11   8      884.03      901.87     49.33 o
  -1  11   8     7007.94     6670.54    182.67 o
   0  11   8      102.50       44.17     25.10 o
   1  11   8     4392.58     4152.78    125.55 o
   2  11   8      728.13      752.96     56.51 o
   3  11   8     3362.81     3291.64    108.79 o
   4  11   8     1354.12     1377.96     82.47 o
   5  11   8     2672.33     2729.74    113.39 o
   6  11   8     1967.19     2240.42    119.83 o
   7  11   8      382.41      362.64     64.78 o
   8  11   8     1359.00     1374.79    146.99 o
   9  11   8       23.22      -74.82     76.59 o
 -13  12   8      143.72      234.39    116.44 o
 -12  12   8       85.40       42.56     86.59 o
 -11  12   8      144.90      155.69     84.65 o
 -10  12   8        6.42      -82.68     65.81 o
  -9  12   8      968.48      864.17    143.85 o
  -8  12   8      130.05      335.33     72.44 o
  -7  12   8     1841.89     1781.17     94.24 o
  -6  12   8      907.57      984.12    143.34 o
  -5  12   8     2384.91     2300.22    129.05 o
  -4  12   8     4010.13     3971.49    145.45 o
  -3  12   8       62.03       15.22     36.80 o
  -2  12   8     6522.56     6643.78    211.10 o
  -1  12   8      127.79      106.51     37.32 o
   0  12   8     9508.59     8982.36    284.61 o
   1  12   8      227.31      151.25     59.06 o
   2  12   8     3154.91     3224.65    106.81 o
   3  12   8       62.52       63.28     33.34 o
   4  12   8     2779.68     2701.58    110.57 o
   5  12   8      465.87      492.15     56.12 o
   6  12   8      393.25      447.67     67.25 o
   7  12   8      946.69     1049.86     91.34 o
   8  12   8       25.23      -35.83     58.03 o
 -12  13   8      283.50      292.50    100.97 o
 -11  13   8        5.78      -77.67     78.07 o
 -10  13   8     1278.60      956.21    118.40 o
  -9  13   8        5.35      -91.44     68.76 o
  -8  13   8     4069.89     4257.49    182.64 o
  -7  13   8        0.73      -30.08     40.94 o
  -6  13   8     6461.90     6487.55    217.14 o
  -5  13   8      237.22      200.57     55.68 o
  -4  13   8     4150.19     4492.12    224.59 o
  -3  13   8      126.59       48.88     46.78 o
  -2  13   8      619.83      786.03     78.36 o
  -1  13   8       94.57       45.83     28.74 o
   0  13   8        2.40      -24.34     22.73 o
   1  13   8       26.85       35.22     30.75 o
   2  13   8      649.82      612.01     49.03 o
   3  13   8        2.26       23.76     33.53 o
   4  13   8     2205.27     2205.57    174.10 o
   5  13   8      180.27      105.44     45.44 o
   6  13   8     3855.83     3938.34    171.64 o
   7  13   8      141.01      203.63     62.17 o
   8  13   8     3483.62     3820.84    301.35 o
 -12  14   8      132.14      200.19     94.85 o
 -11  14   8       85.36      -36.31     83.02 o
 -10  14   8      108.71       58.87     82.43 o
  -9  14   8      119.05      175.16     84.58 o
  -8  14   8        1.33      -52.34     46.49 o
  -7  14   8      328.09      374.20     56.91 o
  -6  14   8     1306.21     1310.80     99.64 o
  -5  14   8      674.25      698.90     63.77 o
  -4  14   8     3511.84     3033.74    157.42 o
  -3  14   8      479.73      535.22     57.66 o
  -2  14   8     3576.87     3237.72    188.63 o
  -1  14   8      103.03       75.03     41.62 o
   0  14   8     2536.50     2527.82    108.20 o
   1  14   8       31.14       19.11     27.83 o
   2  14   8     2579.01     2689.87    122.08 o
   3  14   8      567.17      648.37     71.49 o
   4  14   8     1613.63     1826.36     92.63 o
   5  14   8      783.37      856.69    105.10 o
   6  14   8      604.64      594.83     66.01 o
   7  14   8      887.23      930.67    214.30 o
 -11  15   8       18.57       -6.64     78.89 o
 -10  15   8      321.86      405.42    101.68 o
  -9  15   8       40.67       69.28     75.20 o
  -8  15   8     1441.07     1586.00    109.64 o
  -7  15   8      352.03      424.55     60.10 o
  -6  15   8     1554.37     1678.13    112.38 o
  -5  15   8     1557.04     1428.21     87.83 o
  -4  15   8      738.18      839.88     69.37 o
  -3  15   8     2671.86     2703.93    118.75 o
  -2  15   8      303.72      326.14     52.09 o
  -1  15   8     3188.31     3019.04    123.00 o
   0  15   8       19.88       -2.71     41.21 o
   1  15   8     2000.49     2093.86     97.82 o
   2  15   8       61.89       50.40     47.95 o
   3  15   8      993.76      943.35     70.72 o
   4  15   8      265.43      298.93     51.34 o
   5  15   8      228.14      283.21     57.60 o
   6  15   8      642.29      824.83     87.01 o
   7  15   8        7.17       60.00     72.78 o
 -11  16   8      329.99      410.41    118.42 o
 -10  16   8       55.97      138.37     91.18 o
  -9  16   8     1221.83     1522.22    112.40 o
  -8  16   8       46.39       31.84     50.47 o
  -7  16   8     2105.68     2426.97    120.93 o
  -6  16   8       29.89      -24.88     45.28 o
  -5  16   8     2900.34     2957.92    131.23 o
  -4  16   8      117.21      123.54     50.28 o
  -3  16   8     1804.40     1829.34    153.73 o
  -2  16   8      356.95      419.05     76.16 o
  -1  16   8      485.72      494.39     58.28 o
   0  16   8       22.75       28.38     52.30 o
   1  16   8      181.68      194.19     57.06 o
   2  16   8      119.78      185.50     58.45 o
   3  16   8      608.12      698.23     64.79 o
   4  16   8      235.81      248.35     52.88 o
   5  16   8     1880.09     1856.10    116.80 o
   6  16   8      350.74      225.19     99.30 o
 -10  17   8       35.90       37.32     90.00 o
  -9  17   8       38.92       22.36     62.63 o
  -8  17   8       86.35      157.76     57.50 o
  -7  17   8      226.87      267.43     58.91 o
  -6  17   8      128.63      114.58     56.31 o
  -5  17   8     1067.83     1077.97     90.05 o
  -4  17   8      158.86      134.62     52.24 o
  -3  17   8     2974.82     3106.07    133.50 o
  -2  17   8      203.84      265.68     57.44 o
  -1  17   8     2650.28     2713.50    139.92 o
   0  17   8       28.27      111.70     57.71 o
   1  17   8     2184.99     2271.26    126.10 o
   2  17   8      121.69       69.13     58.76 o
   3  17   8     1181.56     1231.36    171.43 o
   4  17   8      443.22      455.98    122.59 o
   5  17   8      759.22      709.52    102.88 o
  -9  18   8      436.17      408.92    109.65 o
  -8  18   8        8.53      -24.87     69.88 o
  -7  18   8     1074.72      937.52     84.56 o
  -6  18   8      302.24      252.14     62.07 o
  -5  18   8      915.69      938.84     81.86 o
  -4  18   8      586.56      842.52     97.03 o
  -3  18   8      339.26      316.13     60.50 o
  -2  18   8     1027.77     1255.07    100.75 o
  -1  18   8       69.68      154.92     62.15 o
   0  18   8      747.20      937.62     92.63 o
   1  18   8        1.10       31.21     58.65 o
   2  18   8      610.46      816.40    129.61 o
   3  18   8       70.46      -51.30    103.58 o
   4  18   8      165.47      187.80    120.68 o
  -8  19   8      727.78      640.07    103.72 o
  -7  19   8        1.97        5.65     72.95 o
  -6  19   8     1378.58     1450.91    131.51 o
  -5  19   8       82.89       75.81     73.07 o
  -4  19   8     1001.80     1126.92    131.52 o
  -3  19   8      187.21      205.76     93.40 o
  -2  19   8      523.05      733.46    117.91 o
  -1  19   8      198.10      204.89     91.08 o
   0  19   8       11.62       85.15    121.32 o
   1  19   8      179.47      159.92     83.57 o
   2  19   8       92.21      217.90    125.91 o
   3  19   8      133.20      -12.29    111.49 o
  -6  20   8      344.66      525.89     96.95 o
  -5  20   8      129.32      153.69     98.67 o
  -4  20   8      825.49     1286.96    150.99 o
  -3  20   8       81.12      170.74     96.78 o
  -2  20   8     1615.13     1955.92    169.14 o
  -1  20   8       82.19       73.29    149.30 o
   0  20   8     1175.06     1254.50    191.41 o
   1  20   8        2.55     -104.15    106.55 o
   2  20   8     1003.37      989.32    178.19 o
  -4  21   8      399.57      456.85    121.46 o
  -3  21   8      160.12      160.84    100.76 o
  -2  21   8      170.02       89.28     89.85 o
  -1  21   8      250.74      277.09    103.06 o
 -15   0   9      327.88      519.88    156.15 o
 -13   0   9     1626.58     1897.67    204.48 o
 -11   0   9     3465.54     3795.55    195.27 o
  -9   0   9     8908.52     9104.66    321.63 o
  -7   0   9     5464.26     5232.45    195.16 o
  -5   0   9      708.16      851.83     53.07 o
  -3   0   9      413.51      467.24     59.00 o
  -1   0   9     3292.97     3303.79    167.94 o
   1   0   9    15209.16    16989.38    774.24 o
   3   0   9    22722.49    23588.62   1277.73 o
   5   0   9    26814.15    27073.49   1468.50 o
   7   0   9     9136.54     9889.37    597.32 o
   9   0   9     2048.29     2056.36    225.81 o
 -15   1   9       51.84       30.13     84.22 o
 -14   1   9      241.96      339.65    196.14 o
 -13   1   9        7.48      -14.85     52.92 o
 -12   1   9      279.77      259.37     65.53 o
 -11   1   9      248.46      192.69     44.49 o
 -10   1   9     1770.04     1630.88     78.37 o
  -9   1   9     3652.91     3453.31    106.69 o
  -8   1   9     2014.16     2043.66     73.67 o
  -7   1   9    12045.22    12233.95    287.49 o
  -6   1   9      970.35     1009.31     72.36 o
  -5   1   9    22898.32    23631.95    529.88 o
  -4   1   9        3.70       -3.05     30.02 o
  -3   1   9    17535.07    17510.07    493.87 o
  -2   1   9       53.59       39.91     27.69 o
  -1   1   9     7907.55     7550.15    228.83 o
   0   1   9     2029.31     2034.83     70.58 o
   1   1   9     5945.46     6008.92    166.90 o
   2   1   9     4704.95     4928.65    188.48 o
   3   1   9     1382.67     1025.72     89.13 o
   4   1   9     5158.05     5101.08    237.23 o
   5   1   9      152.83      227.31    129.37 o
   6   1   9     3517.59     3367.76    202.36 o
   7   1   9     2336.02     2325.48    178.12 o
   8   1   9      994.28      931.71    111.57 o
   9   1   9     2835.59     2996.64    190.00 o
  10   1   9      179.43      216.71     67.85 o
 -15   2   9      165.09      132.25     93.11 o
 -14   2   9       26.13      -68.74     68.90 o
 -13   2   9      515.27      447.73     82.85 o
 -12   2   9       70.25       63.12     55.61 o
 -11   2   9      944.51     1187.43     91.67 o
 -10   2   9     1054.53     1107.47     70.00 o
  -9   2   9     1550.97     1602.34     75.03 o
  -8   2   9    10529.57     9711.41    366.45 o
  -7   2   9     1087.11     1082.30    144.77 o
  -6   2   9    15219.28    16354.94    413.30 o
  -5   2   9      108.89      158.28     23.40 o
  -4   2   9    21401.81    22062.76    546.49 o
  -3   2   9      334.23      415.58     29.98 o
  -2   2   9     6732.63     6990.84    185.76 o
  -1   2   9      416.33      478.03     60.49 o
   0   2   9     5600.08     5712.40    157.78 o
   1   2   9     1652.45     1619.41     80.60 o
   2   2   9     2571.71     2471.63     94.03 o
   3   2   9     4869.84     4887.15    180.22 o
   4   2   9      475.40      538.38     71.57 o
   5   2   9     8029.09     8454.56    431.92 o
   6   2   9     1084.62     1109.56    100.52 o
   7   2   9     3035.28     2980.58    141.07 o
   8   2   9     2007.33     2064.81    119.20 o
   9   2   9      783.10      896.41     86.98 o
  10   2   9     1659.76     1679.74    119.68 o
 -15   3   9        0.31        7.88     91.35 o
 -14   3   9      709.27      995.62    118.89 o
 -13   3   9       13.62      -13.75     66.36 o
 -12   3   9     1548.85     1631.35    164.39 o
 -11   3   9       42.56       53.49     52.04 o
 -10   3   9     3944.69     3593.68    217.66 o
  -9   3   9        2.09        0.07     33.83 o
  -8   3   9     6151.68     5960.43    224.20 o
  -7   3   9      349.73      336.30     39.69 o
  -6   3   9     3666.23     3716.25    116.65 o
  -5   3   9      363.77      342.87     41.45 o
  -4   3   9      147.35      176.78     27.72 o
  -3   3   9       10.80       32.20     23.50 o
  -2   3   9     1875.46     1731.33     63.72 o
  -1   3   9      185.12      187.77     27.00 o
   0   3   9     4796.00     4799.30    141.63 o
   1   3   9       97.20      110.15     27.95 o
   2   3   9    13562.25    14193.37    401.96 o
   3   3   9       31.59        4.42     34.44 o
   4   3   9    21100.01    22115.31    696.30 o
   5   3   9      169.66       55.96     54.32 o
   6   3   9    18587.64    18576.00    598.29 o
   7   3   9       30.33       13.99     42.84 o
   8   3   9     4699.47     5061.72    203.59 o
   9   3   9       61.34       -1.80     53.57 o
  10   3   9      634.37      755.97     88.34 o
 -15   4   9        4.18      166.31     86.39 o
 -14   4   9       37.12      160.96     82.87 o
 -13   4   9       73.94      152.66     73.77 o
 -12   4   9       64.22      146.80     68.42 o
 -11   4   9      232.53      220.44     63.55 o
 -10   4   9     1432.98     1614.19    101.59 o
  -9   4   9     1337.18     1397.95    140.38 o
  -8   4   9     9319.58     9811.05    265.34 o
  -7   4   9     1132.12     1189.89     60.29 o
  -6   4   9    18191.52    18632.99    515.88 o
  -5   4   9      774.32      875.10     48.50 o
  -4   4   9    19133.62    20219.56    569.45 o
  -3   4   9      236.72      268.19     30.41 o
  -2   4   9    10556.32    10591.76    274.13 o
  -1   4   9     1224.39     1228.94     54.17 o
   0   4   9     6416.72     6489.72    191.16 o
   1   4   9     2020.14     2028.67     80.45 o
   2   4   9     2012.08     2107.11     86.03 o
   3   4   9     1748.94     1729.53    139.62 o
   4   4   9       35.71       -4.01     44.71 o
   5   4   9     3550.22     3322.94    176.11 o
   6   4   9     2131.09     1946.81    140.13 o
   7   4   9     1442.83     1409.97     95.29 o
   8   4   9     2869.51     2750.66    139.24 o
   9   4   9      231.33      156.94     97.48 o
  10   4   9     1842.91     2064.72    132.21 o
 -14   5   9      241.53      327.33     75.37 o
 -13   5   9        0.11       50.38     71.47 o
 -12   5   9      959.83     1102.46    113.41 o
 -11   5   9      191.74      116.56     71.29 o
 -10   5   9     1410.90     1434.06     96.39 o
  -9   5   9     3321.20     3710.95    160.57 o
  -8   5   9     1039.09      951.44     69.21 o
  -7   5   9     8617.92     8775.46    305.61 o
  -6   5   9       95.33      106.28     32.19 o
  -5   5   9    10176.45    10411.55    273.30 o
  -4   5   9      148.19      193.67     30.34 o
  -3   5   9    10461.09    10676.21    315.11 o
  -2   5   9      906.01      826.69     56.49 o
  -1   5   9     4470.81     4362.27    184.52 o
   0   5   9     2017.91     2093.99     71.33 o
   1   5   9     2969.61     2942.89     93.07 o
   2   5   9     7229.64     6949.90    212.21 o
   3   5   9       43.19       92.02     34.88 o
   4   5   9     9968.96    10237.59    343.39 o
   5   5   9      140.06       91.61     48.01 o
   6   5   9     5708.67     5831.10    218.44 o
   7   5   9     1555.36     1689.47    128.48 o
   8   5   9     2331.35     2670.50    232.29 o
   9   5   9     1419.65     1367.53    106.37 o
 -14   6   9       34.55      -24.31    115.03 o
 -13   6   9      519.00      499.76     96.23 o
 -12   6   9        3.92      -32.31     79.98 o
 -11   6   9     2854.11     2755.30    171.76 o
 -10   6   9      129.08       98.47     63.38 o
  -9   6   9     3916.14     3792.89    382.78 o
  -8   6   9      522.26      574.78     59.80 o
  -7   6   9     3274.94     3200.12    127.73 o
  -6   6   9     1614.91     1613.65     68.71 o
  -5   6   9       30.53       64.14     27.85 o
  -4   6   9      850.62      692.50     80.48 o
  -3   6   9       42.03       29.69     26.28 o
  -2   6   9      728.74      748.30     54.03 o
  -1   6   9     3004.69     2907.88    105.72 o
   0   6   9      108.48      111.94     25.94 o
   1   6   9     5243.44     5369.75    150.56 o
   2   6   9       26.61       47.31     32.92 o
   3   6   9    13056.20    12872.14    374.78 o
   4   6   9        3.73       18.77     36.82 o
   5   6   9    13571.04    13394.09    542.83 o
   6   6   9       62.22       31.51     44.93 o
   7   6   9     6615.01     6508.17    244.85 o
   8   6   9      185.53      198.93     61.74 o
   9   6   9     1721.28     1604.70    115.36 o
 -14   7   9        8.28     -106.11     70.74 o
 -13   7   9       38.30       88.42    109.66 o
 -12   7   9        8.89      -33.52     61.06 o
 -11   7   9      662.92      760.77    100.62 o
 -10   7   9      461.30      373.51     74.74 o
  -9   7   9     4636.15     4642.07    231.01 o
  -8   7   9      547.76      536.42     57.89 o
  -7   7   9    11423.28    11282.28    342.97 o
  -6   7   9      284.80      361.14     50.93 o
  -5   7   9    16922.30    15897.82    403.76 o
  -4   7   9        3.76       32.10     30.41 o
  -3   7   9     8644.30     8291.69    243.86 o
  -2   7   9      417.03      228.08     52.40 o
  -1   7   9     5710.16     4989.72    297.85 o
   0   7   9      951.50      823.93     45.14 o
   1   7   9      918.54      998.71     50.94 o
   2   7   9      414.89      425.85     39.72 o
   3   7   9      703.97      708.76     71.00 o
   4   7   9      195.26      145.60     42.84 o
   5   7   9      616.82      642.89     64.10 o
   6   7   9      496.21      587.45     67.56 o
   7   7   9     2151.11     2241.02    122.17 o
   8   7   9       86.13       97.17     59.11 o
   9   7   9     2274.90     2253.36    278.17 o
 -14   8   9        2.20       21.05    201.86 o
 -13   8   9      486.23      613.90    164.42 o
 -12   8   9      138.90      110.57     71.36 o
 -11   8   9     1162.86     1183.71    120.45 o
 -10   8   9      865.58      852.60    102.97 o
  -9   8   9     1769.15     1789.28    179.11 o
  -8   8   9     3048.34     2942.96    153.94 o
  -7   8   9     1165.89     1170.76     74.92 o
  -6   8   9     4622.25     4737.36    166.41 o
  -5   8   9      281.48      305.75     37.36 o
  -4   8   9     3814.70     3869.07    119.96 o
  -3   8   9      328.62      354.79     46.27 o
  -2   8   9     5033.18     4672.23    155.34 o
  -1   8   9      929.79      888.60     55.87 o
   0   8   9      944.97      970.23     49.34 o
   1   8   9     2715.91     2569.61    123.06 o
   2   8   9      256.85      282.40     50.07 o
   3   8   9     6595.88     6795.81    232.54 o
   4   8   9      102.89       43.08     39.54 o
   5   8   9     6998.06     7226.41    327.42 o
   6   8   9     1109.15     1275.95     88.79 o
   7   8   9     3243.36     3322.52    154.15 o
   8   8   9     1470.64     1561.08    136.27 o
   9   8   9      619.04      843.03    129.44 o
 -14   9   9      212.20      166.67     92.42 o
 -13   9   9       35.27       44.71     80.02 o
 -12   9   9      952.63      993.05    121.53 o
 -11   9   9       52.02       82.54     69.45 o
 -10   9   9     2701.34     2643.84    173.20 o
  -9   9   9      246.25      186.19    103.44 o
  -8   9   9     2679.80     2751.61    277.18 o
  -7   9   9     1336.37     1383.16    100.69 o
  -6   9   9      672.07      745.09     58.44 o
  -5   9   9      459.12      559.78     56.93 o
  -4   9   9       75.27       79.87     41.90 o
  -3   9   9      431.25      406.55     42.04 o
  -2   9   9     3889.75     4016.39    176.62 o
  -1   9   9      527.35      474.99     57.32 o
   0   9   9     4211.29     4148.59    141.73 o
   1   9   9      903.65      965.73     52.37 o
   2   9   9     8832.00     8730.51    233.91 o
   3   9   9      535.84      598.02     54.22 o
   4   9   9     6914.14     6928.32    338.86 o
   5   9   9       37.96       95.02     46.18 o
   6   9   9     6390.08     6865.52    253.94 o
   7   9   9      107.17      104.53    100.83 o
   8   9   9     2138.31     2438.29    170.19 o
   9   9   9      240.62      420.01     96.33 o
 -13  10   9        0.78       85.18     82.89 o
 -12  10   9      122.65      139.45     82.05 o
 -11  10   9        2.57       68.80     77.44 o
 -10  10   9     1455.82     1256.45    124.37 o
  -9  10   9        7.12       58.84     66.04 o
  -8  10   9     4653.49     4803.01    309.63 o
  -7  10   9      119.21      105.24     56.64 o
  -6  10   9     8330.37     7910.99    248.42 o
  -5  10   9       66.26      -16.25     49.49 o
  -4  10   9     4011.40     4150.12    179.52 o
  -3  10   9      121.47      120.72     64.14 o
  -2  10   9     6135.97     6229.75    195.98 o
  -1  10   9      291.86      280.87     55.38 o
   0  10   9     4045.68     3936.83    136.81 o
   1  10   9       38.63       77.60     35.89 o
   2  10   9     2044.16     1983.79     87.22 o
   3  10   9       22.41        4.52     34.96 o
   4  10   9        4.74       18.44     32.47 o
   5  10   9        9.12       31.78     58.48 o
   6  10   9      886.79      913.12    102.96 o
   7  10   9        0.93       66.42     69.27 o
   8  10   9     1589.35     1630.15    142.34 o
 -13  11   9       41.87       58.10     87.58 o
 -12  11   9      737.46      711.23    115.45 o
 -11  11   9      170.17      144.15     83.64 o
 -10  11   9     1820.37     1634.16    162.08 o
  -9  11   9      537.42      539.07    136.58 o
  -8  11   9     2083.98     2158.77    132.85 o
  -7  11   9     1552.63     1636.60    158.76 o
  -6  11   9      486.68      490.98     76.95 o
  -5  11   9     2519.32     2296.14    128.58 o
  -4  11   9       46.00       76.13     51.87 o
  -3  11   9     1273.77     1390.01     95.03 o
  -2  11   9      743.72      788.70     76.05 o
  -1  11   9      776.20      949.61     59.80 o
   0  11   9     1938.55     1765.82    136.19 o
   1  11   9       64.92       64.12     35.86 o
   2  11   9     3933.76     3959.62    141.60 o
   3  11   9       22.43       17.69     40.59 o
   4  11   9     5586.90     5544.54    291.09 o
   5  11   9      440.54      395.93    121.17 o
   6  11   9     3635.62     3505.77    196.00 o
   7  11   9      456.49      608.11     95.77 o
   8  11   9     1612.17     1646.72    236.41 o
 -12  12   9       23.68       93.04     87.22 o
 -11  12   9      927.77      994.94    125.14 o
 -10  12   9      256.29      563.43    157.21 o
  -9  12   9     1404.43     1550.48    144.42 o
  -8  12   9      632.02      550.38     80.52 o
  -7  12   9     1507.62     1478.48    111.92 o
  -6  12   9     1567.50     1455.53    108.41 o
  -5  12   9      168.42      157.82     60.95 o
  -4  12   9     1929.54     1976.89    156.20 o
  -3  12   9       48.33       99.83     50.50 o
  -2  12   9     1358.84     1504.84    196.02 o
  -1  12   9     1407.86     1466.23     94.11 o
   0  12   9     1608.46     1510.14     94.84 o
   1  12   9     2553.33     2364.25    109.87 o
   2  12   9     1523.45     1413.26     78.18 o
   3  12   9     4855.23     4799.80    302.17 o
   4  12   9      301.06      344.20     56.78 o
   5  12   9     4118.17     4187.61    215.93 o
   6  12   9       60.05       52.24     66.03 o
   7  12   9     1767.41     2045.94    149.72 o
 -12  13   9       43.73     -118.97     79.31 o
 -11  13   9      193.83      121.19     95.67 o
 -10  13   9      121.59       39.43     82.73 o
  -9  13   9     1388.63     1725.82    151.49 o
  -8  13   9       69.55       90.86     62.78 o
  -7  13   9     3465.29     3453.51    174.77 o
  -6  13   9        0.62       54.25     60.48 o
  -5  13   9     6001.63     6414.01    276.01 o
  -4  13   9      168.32      228.75     60.41 o
  -3  13   9     4557.28     4547.90    192.87 o
  -2  13   9        5.69      -60.38     48.15 o
  -1  13   9     2885.18     3212.91    203.02 o
   0  13   9        2.44       -7.63     45.73 o
   1  13   9     1293.19     1382.14     76.78 o
   2  13   9       77.71       75.73     40.52 o
   3  13   9      197.17      157.16     44.30 o
   4  13   9       27.42      -10.59     44.69 o
   5  13   9      167.90      294.58     61.89 o
   6  13   9       49.95       78.85     65.79 o
   7  13   9      895.87      995.31    114.44 o
 -11  14   9      894.17      922.20    219.88 o
 -10  14   9       93.41      121.43     81.84 o
  -9  14   9     1442.41     1767.03    129.93 o
  -8  14   9      517.80      563.78     84.78 o
  -7  14   9      800.28      660.63     87.07 o
  -6  14   9     1313.23     1392.40    153.33 o
  -5  14   9       66.06      120.95     60.10 o
  -4  14   9     1070.38     1124.18    109.97 o
  -3  14   9      185.79      312.23     67.93 o
  -2  14   9      315.03      318.32     65.38 o
  -1  14   9      703.13      744.04     78.17 o
   0  14   9       13.57       57.46     48.90 o
   1  14   9     2306.93     2395.66    125.76 o
   2  14   9       47.00       84.83     43.60 o
   3  14   9     3974.69     3956.01    225.69 o
   4  14   9      134.20      178.91     54.24 o
   5  14   9     3218.65     3153.74    151.91 o
   6  14   9      211.36      192.06     77.22 o
 -11  15   9       37.51      -18.63     86.78 o
 -10  15   9      386.86      298.71     97.95 o
  -9  15   9      285.13      265.51     74.87 o
  -8  15   9      644.17      813.19     98.64 o
  -7  15   9     1329.19     1320.57    116.81 o
  -6  15   9      749.59      557.40     87.04 o
  -5  15   9     1150.99     1079.05    104.06 o
  -4  15   9       45.85       60.32     60.06 o
  -3  15   9     1619.88     1758.53    119.41 o
  -2  15   9      118.98      173.69    111.77 o
  -1  15   9     1065.76      932.94     88.09 o
   0  15   9      605.73      667.85     99.75 o
   1  15   9     1766.80     1809.19    111.07 o
   2  15   9     2197.38     2115.38    256.90 o
   3  15   9      258.09      262.25     58.01 o
   4  15   9     2547.57     2496.04    132.80 o
   5  15   9        4.22       -6.18     80.60 o
   6  15   9     1311.68     1361.11    183.14 o
 -10  16   9      336.63      464.64    110.74 o
  -9  16   9       47.52        5.56     69.31 o
  -8  16   9     1445.93     1567.80    237.69 o
  -7  16   9       12.71       88.76     69.50 o
  -6  16   9     3687.93     3783.20    191.09 o
  -5  16   9       62.22      -10.00     95.20 o
  -4  16   9     3755.21     3633.86    225.28 o
  -3  16   9      123.23      207.99     71.51 o
  -2  16   9     2557.49     2898.34    268.20 o
  -1  16   9        5.42      -76.50     51.00 o
   0  16   9     1089.55     1192.87    121.05 o
   1  16   9        2.45       46.61     69.67 o
   2  16   9      281.44      314.44     94.89 o
   3  16   9       21.45       -7.24     67.97 o
   4  16   9       35.24      -61.37     66.50 o
   5  16   9      134.85      136.85     78.06 o
  -9  17   9       57.17      206.01     82.97 o
  -8  17   9      579.58      792.38    104.09 o
  -7  17   9      205.77      298.55     83.88 o
  -6  17   9      413.62      389.18     82.21 o
  -5  17   9      184.15      291.00    132.62 o
  -4  17   9        0.92      -86.63     60.87 o
  -3  17   9      330.11      362.88     79.81 o
  -2  17   9       89.41      140.13     65.31 o
  -1  17   9      180.80      312.83     84.97 o
   0  17   9      764.37      794.87    116.23 o
   1  17   9        7.87       58.56     68.55 o
   2  17   9     1572.71     1323.60    143.29 o
   3  17   9      206.99      201.33    106.90 o
   4  17   9     2557.66     2828.76    268.91 o
  -8  18   9      339.37      352.38     90.14 o
  -7  18   9      242.68      298.55     84.64 o
  -6  18   9     1015.91     1064.11    116.15 o
  -5  18   9      194.43      269.74     87.77 o
  -4  18   9     1222.30     1311.03    116.06 o
  -3  18   9        3.26      -57.14     65.12 o
  -2  18   9      638.92      661.55    203.28 o
  -1  18   9      141.52      173.42    114.39 o
   0  18   9      467.52      581.93    130.57 o
   1  18   9      985.70     1052.55    123.61 o
   2  18   9      269.46      243.86     89.67 o
   3  18   9     1174.24     1227.00    189.92 o
  -7  19   9      955.02     1201.20    228.43 o
  -6  19   9       29.91      148.11     81.45 o
  -5  19   9     1830.47     2115.07    150.10 o
  -4  19   9       81.25      100.13     75.25 o
  -3  19   9     1741.03     2132.44    178.87 o
  -2  19   9       39.58      -27.56     82.34 o
  -1  19   9      687.21      865.33    122.63 o
   0  19   9       50.05     -105.49     97.29 o
   1  19   9      422.42      498.76    193.38 o
   2  19   9      105.28      177.06    121.53 o
  -5  20   9       39.57      215.48    106.12 o
  -4  20   9       54.45       74.56     97.20 o
  -3  20   9       53.14       99.03     93.39 o
  -2  20   9      102.14      246.24    100.42 o
  -1  20   9      331.10      494.65    111.39 o
   0  20   9       20.50       32.56     86.94 o
 -14   0  10      431.48     1013.91    226.24 o
 -12   0  10     3141.93     3768.59    206.76 o
 -10   0  10     7406.50     7577.91    279.24 o
  -8   0  10    15321.11    13637.28    956.18 o
  -6   0  10     8111.17     7940.80    349.62 o
  -4   0  10     7643.96     6810.62    301.08 o
  -2   0  10     1034.69      967.32     84.01 o
   0   0  10      144.70      124.79     76.94 o
   2   0  10     4541.94     4595.43    304.95 o
   4   0  10    12503.76    12981.96    744.29 o
   6   0  10    11357.47    11321.13    670.38 o
   8   0  10     4553.41     3745.31    303.54 o
 -14   1  10      509.35      823.00    212.67 o
 -13   1  10      129.89       99.79     60.02 o
 -12   1  10      945.04     1021.99    192.20 o
 -11   1  10     1125.39     1221.89     71.60 o
 -10   1  10      394.09      449.42     50.06 o
  -9   1  10     3052.10     2898.21    106.48 o
  -8   1  10        3.68       -4.21     37.91 o
  -7   1  10     3034.52     2772.41    114.01 o
  -6   1  10     3821.47     3810.76    138.54 o
  -5   1  10     1472.75     1581.35     77.80 o
  -4   1  10     4365.20     4135.96    141.41 o
  -3   1  10      732.35      730.23     53.09 o
  -2   1  10    11624.32    11834.02    345.98 o
  -1   1  10      738.58      774.13     74.67 o
   0   1  10    16700.18    16438.63    471.22 o
   1   1  10      580.79      626.59     54.82 o
   2   1  10    15367.08    17177.18    564.84 o
   3   1  10     2539.60     2439.09    144.23 o
   4   1  10     7602.78     7720.15    334.83 o
   5   1  10     3312.60     3265.41    180.85 o
   6   1  10     1998.41     1897.37    139.27 o
   7   1  10     1338.63     1374.42    123.61 o
   8   1  10        1.75      -84.14     59.30 o
   9   1  10      750.75      845.20    114.10 o
 -13   2  10      384.41      247.91     66.63 o
 -12   2  10      934.20     1210.56    123.30 o
 -11   2  10      605.99      705.01     86.67 o
 -10   2  10     3297.54     3462.76    144.26 o
  -9   2  10       61.17       24.86     34.28 o
  -8   2  10     2672.47     2485.59    108.08 o
  -7   2  10      510.46      453.47     42.51 o
  -6   2  10     1105.11     1183.25     76.56 o
  -5   2  10     2776.72     2631.97    122.39 o
  -4   2  10      730.11      714.28     53.91 o
  -3   2  10     2090.19     2056.07     91.58 o
  -2   2  10     1573.44     1464.43    132.29 o
  -1   2  10    13671.44    12551.19    602.70 o
   0   2  10        4.02      -47.53     31.69 o
   1   2  10    14633.19    14427.70    478.29 o
   2   2  10      328.93      412.30     57.64 o
   3   2  10    13932.08    13809.03    551.95 o
   4   2  10     2648.52     2664.40    209.07 o
   5   2  10     4142.97     4140.98    212.23 o
   6   2  10     2979.32     3163.78    183.66 o
   7   2  10      658.12      997.10    112.04 o
   8   2  10     1830.22     2137.06    225.32 o
   9   2  10        6.07      118.68     80.65 o
 -14   3  10        0.87      -28.39     69.41 o
 -13   3  10      892.47     1119.01    190.49 o
 -12   3  10      133.28       37.81     56.09 o
 -11   3  10     5707.11     6300.91    246.47 o
 -10   3  10      182.95       76.28     74.88 o
  -9   3  10    10163.87    10786.23    291.40 o
  -8   3  10       56.13       38.47     35.50 o
  -7   3  10    10947.33    10551.52    281.25 o
  -6   3  10       74.14       73.28     31.72 o
  -5   3  10     4229.08     4065.73    141.32 o
  -4   3  10       74.89       24.54     32.17 o
  -3   3  10     2763.18     2873.62    109.39 o
  -2   3  10      417.03      369.19     42.63 o
  -1   3  10      677.36      760.03    105.77 o
   0   3  10       41.70       24.67     35.15 o
   1   3  10      928.81     1093.49    101.98 o
   2   3  10       40.99       38.81     42.50 o
   3   3  10     6835.36     6773.13    392.28 o
   4   3  10      168.95      269.94     63.44 o
   5   3  10     9978.96    10508.72    441.75 o
   6   3  10        1.71       52.73     60.92 o
   7   3  10     6231.11     6158.31    292.82 o
   8   3  10        2.24      -18.66     65.52 o
   9   3  10     2286.86     2639.28    185.10 o
 -14   4  10       17.60      -55.09     70.62 o
 -13   4  10      434.84      269.22     83.56 o
 -12   4  10      330.98      198.88    120.04 o
 -11   4  10      792.51      545.31     66.40 o
 -10   4  10      496.31      501.04     60.61 o
  -9   4  10       36.80       89.74     44.05 o
  -8   4  10     2158.99     2114.22    130.35 o
  -7   4  10      538.37      559.21     58.91 o
  -6   4  10     1581.60     1579.02     68.40 o
  -5   4  10     4132.23     3830.70    177.33 o
  -4   4  10     1869.90     1968.84    143.23 o
  -3   4  10     6785.75     6723.08    210.61 o
  -2   4  10       60.05        9.14     32.72 o
  -1   4  10    12102.15    11910.67    314.43 o
   0   4  10      518.65      536.25     56.95 o
   1   4  10    16414.87    17148.16    560.97 o
   2   4  10     1259.09     1083.74     78.56 o
   3   4  10    12415.07    12887.62    520.54 o
   4   4  10     1588.92     1624.58    118.56 o
   5   4  10     3559.49     3651.48    196.69 o
   6   4  10      749.87      877.60    123.93 o
   7   4  10      236.75      194.48     74.19 o
   8   4  10      356.09      288.51     81.98 o
   9   4  10        3.67      -16.63     73.48 o
 -14   5  10      267.24      390.06    233.09 o
 -13   5  10      719.08      664.78    103.21 o
 -12   5  10      201.27      176.22     70.23 o
 -11   5  10     2144.82     2471.82    159.45 o
 -10   5  10       18.64      -13.68     41.90 o
  -9   5  10     5076.50     5409.76    189.87 o
  -8   5  10       26.31       15.65     39.92 o
  -7   5  10     4834.07     5066.23    152.83 o
  -6   5  10     1185.77     1237.01     82.17 o
  -5   5  10     2999.09     2695.09     93.95 o
  -4   5  10      967.88     1001.38     60.60 o
  -3   5  10      661.26      561.31     45.62 o
  -2   5  10     2572.32     2570.36     88.25 o
  -1   5  10      360.66      361.73     38.16 o
   0   5  10    10038.98    10129.77    296.32 o
   1   5  10       49.55       19.57     43.52 o
   2   5  10    10575.61    10272.53    354.18 o
   3   5  10     1540.22     1685.40    141.49 o
   4   5  10     5353.07     5202.25    411.92 o
   5   5  10     3144.11     3224.49    255.21 o
   6   5  10     1029.56     1042.69    109.18 o
   7   5  10     2627.85     2879.80    181.05 o
   8   5  10        0.70       -5.82     70.49 o
   9   5  10      614.05      529.70    101.25 o
 -14   6  10      246.21      248.36    146.12 o
 -13   6  10      129.02       80.22    104.64 o
 -12   6  10     1660.62     1828.43    286.58 o
 -11   6  10      108.62      114.55     69.19 o
 -10   6  10     5575.58     5901.38    242.26 o
  -9   6  10        2.35       19.04     43.56 o
  -8   6  10    10876.21    11503.47    486.52 o
  -7   6  10       46.77       94.00     44.97 o
  -6   6  10     7737.67     8097.82    222.15 o
  -5   6  10       32.73        6.56     30.39 o
  -4   6  10     2986.56     3096.91    102.18 o
  -3   6  10     1442.24     1453.58     73.76 o
  -2   6  10      641.11      631.22     43.99 o
  -1   6  10      800.47      816.12     53.80 o
   0   6  10       49.78       54.23     34.47 o
   1   6  10     1270.82     1211.34     67.31 o
   2   6  10     3034.84     2978.60    133.22 o
   3   6  10      644.94      700.41    116.63 o
   4   6  10     7609.20     7246.96    321.00 o
   5   6  10      348.26      341.00     75.59 o
   6   6  10     4975.45     4761.82    240.66 o
   7   6  10        5.58      -16.85     61.99 o
   8   6  10     2783.92     2639.29    333.49 o
 -14   7  10      473.48      250.75     92.54 o
 -13   7  10       52.57       99.70     80.03 o
 -12   7  10      652.95      550.88    140.60 o
 -11   7  10       39.16       41.23     69.32 o
 -10   7  10      360.13      315.83     67.33 o
  -9   7  10      154.48      222.58     57.68 o
  -8   7  10      103.94       85.81     46.14 o
  -7   7  10      366.82      462.34     55.09 o
  -6   7  10      635.63      636.50     59.32 o
  -5   7  10      494.98      585.73     45.17 o
  -4   7  10     2475.09     2594.67     92.23 o
  -3   7  10       13.87       10.11     36.69 o
  -2   7  10     4621.06     4558.16    143.16 o
  -1   7  10       87.19       66.02     33.61 o
   0   7  10    11208.32    11377.65    330.05 o
   1   7  10      387.83      413.68     46.37 o
   2   7  10    14481.62    14071.62    469.01 o
   3   7  10      333.45      363.98     58.12 o
   4   7  10     6446.90     6199.34    281.61 o
   5   7  10      922.92     1014.44    102.11 o
   6   7  10      976.01      936.90    104.72 o
   7   7  10       94.08      157.18     70.22 o
   8   7  10        7.85       52.33     77.28 o
 -14   8  10      100.56      221.41     88.55 o
 -13   8  10      244.45      159.34     87.05 o
 -12   8  10      830.89      746.23    135.31 o
 -11   8  10      185.57      190.84     77.73 o
 -10   8  10     3188.39     3180.72    163.86 o
  -9   8  10       47.69      104.20     56.66 o
  -8   8  10     4939.13     4767.16    244.47 o
  -7   8  10       74.50       88.63     81.13 o
  -6   8  10     4882.96     4750.99    174.45 o
  -5   8  10     1011.61     1025.00     70.45 o
  -4   8  10     1035.99     1067.61     56.80 o
  -3   8  10     3346.97     3094.07    156.31 o
  -2   8  10      302.98      329.38     72.25 o
  -1   8  10     4549.99     4180.81    142.36 o
   0   8  10       47.92       85.45     36.40 o
   1   8  10     3943.68     4149.06    171.03 o
   2   8  10      911.23      888.26     62.87 o
   3   8  10     3530.89     3738.81    160.49 o
   4   8  10     3261.81     3514.68    187.00 o
   5   8  10      876.30      881.21    113.68 o
   6   8  10     2596.33     2422.97    162.75 o
   7   8  10       88.66       94.88     72.65 o
   8   8  10     1185.16     1351.16    133.80 o
 -13   9  10      702.62      862.39    119.03 o
 -12   9  10       74.10      -25.38     77.95 o
 -11   9  10     2121.13     2276.55    204.83 o
 -10   9  10        1.04       46.97     61.13 o
  -9   9  10     4769.67     4810.40    261.16 o
  -8   9  10       40.54       48.05     55.53 o
  -7   9  10     5451.50     5692.49    230.48 o
  -6   9  10      203.00      235.79    146.60 o
  -5   9  10     5547.75     5459.13    186.92 o
  -4   9  10      614.98      543.66     56.99 o
  -3   9  10     1360.49     1467.54    131.31 o
  -2   9  10      591.30      713.63     72.92 o
  -1   9  10      450.77      464.02     46.77 o
   0   9  10      612.36      605.10     52.69 o
   1   9  10     1424.91     1412.89     92.78 o
   2   9  10     2658.67     2729.35    110.97 o
   3   9  10     3280.36     3384.76    154.00 o
   4   9  10     1193.82     1225.09    108.48 o
   5   9  10     4564.83     4487.54    226.82 o
   6   9  10      248.72      179.01    110.22 o
   7   9  10     2799.79     2695.94    252.88 o
   8   9  10        3.00       49.30     72.54 o
 -13  10  10      488.64      492.42    151.34 o
 -12  10  10        5.13      -84.50     74.87 o
 -11  10  10      372.07      314.49     91.25 o
 -10  10  10        8.38      -25.91     54.87 o
  -9  10  10       27.31       48.58     60.79 o
  -8  10  10       99.89      121.79     62.18 o
  -7  10  10      658.33      596.10    114.63 o
  -6  10  10        1.88        4.93     54.44 o
  -5  10  10     1235.92     1425.45    145.36 o
  -4  10  10       24.80      -20.08     49.93 o
  -3  10  10     4365.30     4412.66    212.42 o
  -2  10  10       13.64       53.06     35.47 o
  -1  10  10     4130.76     3938.25    165.08 o
   0  10  10       72.16       48.59     34.70 o
   1  10  10     9613.56     9479.06    285.17 o
   2  10  10      245.80      226.73     44.95 o
   3  10  10     6703.95     6880.34    221.29 o
   4  10  10      172.72      307.41     71.21 o
   5  10  10     2590.94     2848.87    171.76 o
   6  10  10        1.97      -43.08     64.15 o
   7  10  10      336.19      422.98     88.72 o
 -13  11  10      314.74      466.04    110.07 o
 -12  11  10      139.32       80.53     83.99 o
 -11  11  10     1214.97     1268.13    132.37 o
 -10  11  10      106.85       75.89     80.14 o
  -9  11  10     2746.92     2666.80    152.98 o
  -8  11  10       17.69       59.08     57.19 o
  -7  11  10     3616.08     3308.48    167.46 o
  -6  11  10      125.82      147.44     66.66 o
  -5  11  10     3064.67     2866.87    147.46 o
  -4  11  10      237.85      339.63     86.55 o
  -3  11  10     1563.57     1837.92    109.85 o
  -2  11  10      768.23      733.55     73.12 o
  -1  11  10      462.74      553.32     51.75 o
   0  11  10     1381.81     1328.81     92.95 o
   1  11  10       81.69       91.94     39.11 o
   2  11  10     1771.45     1826.92     99.83 o
   3  11  10     2029.32     2045.15    110.28 o
   4  11  10      499.52      565.16     82.53 o
   5  11  10     2881.09     2952.24    239.17 o
   6  11  10      167.89      166.39     72.78 o
   7  11  10     1801.75     2044.60    157.15 o
 -12  12  10      669.35     1075.80    132.61 o
 -11  12  10      100.86       98.20     82.63 o
 -10  12  10     1632.41     1853.42    193.92 o
  -9  12  10        0.55      -47.83     60.03 o
  -8  12  10     3052.40     3042.46    164.23 o
  -7  12  10      269.11      329.24    106.15 o
  -6  12  10     3156.43     3280.76    165.27 o
  -5  12  10      729.37      759.71     86.03 o
  -4  12  10     1788.12     1772.33    114.46 o
  -3  12  10      694.62      755.79     82.13 o
  -2  12  10      259.07      167.66     54.18 o
  -1  12  10      854.56      881.97    114.52 o
   0  12  10      206.08      147.62     39.39 o
   1  12  10     2159.78     1934.46    106.33 o
   2  12  10     1188.45     1321.05     78.53 o
   3  12  10     2246.43     2357.91    145.83 o
   4  12  10     2559.32     2450.68    140.34 o
   5  12  10      772.97      796.72     99.40 o
   6  12  10     2034.19     2313.84    247.22 o
   7  12  10       68.25      162.54     80.49 o
 -12  13  10      284.83       55.93     90.29 o
 -11  13  10        0.82        0.73    105.66 o
 -10  13  10      146.90       46.57    102.97 o
  -9  13  10       10.48      -11.89     72.98 o
  -8  13  10       52.88       75.58     67.59 o
  -7  13  10        0.85        2.17     61.93 o
  -6  13  10      275.56      400.52     77.48 o
  -5  13  10        0.37      -28.20     54.75 o
  -4  13  10     2440.39     2329.15    134.46 o
  -3  13  10       51.65       95.69     58.68 o
  -2  13  10     3486.55     3637.07    166.35 o
  -1  13  10       87.60      157.94     57.58 o
   0  13  10     5675.03     5364.62    215.99 o
   1  13  10      386.13      435.00     56.34 o
   2  13  10     4887.57     4519.83    161.04 o
   3  13  10        1.07       33.22     44.55 o
   4  13  10     3124.18     3231.62    152.63 o
   5  13  10       44.01       60.03     66.57 o
   6  13  10      678.95      687.20    104.56 o
 -11  14  10       34.92      120.29     77.16 o
 -10  14  10     1321.60     1705.60    328.50 o
  -9  14  10       67.63       45.09     70.75 o
  -8  14  10     2121.12     2003.90    141.43 o
  -7  14  10        4.22      -85.31     56.87 o
  -6  14  10     2023.83     2184.74    174.05 o
  -5  14  10       19.88       17.00     61.64 o
  -4  14  10     1702.00     1570.95    115.15 o
  -3  14  10      445.27      526.40     77.49 o
  -2  14  10      588.30      608.25     77.65 o
  -1  14  10      467.80      576.85     82.61 o
   0  14  10       13.99       46.47     52.85 o
   1  14  10      916.62      815.07     81.28 o
   2  14  10      503.41      569.55     61.68 o
   3  14  10      306.14      365.26     63.94 o
   4  14  10     1667.14     1732.40    111.86 o
   5  14  10      173.81       29.59     83.59 o
 -10  15  10       18.84       -9.18     77.57 o
  -9  15  10     1405.12     1608.96    172.16 o
  -8  15  10       51.14       45.42     73.76 o
  -7  15  10     1996.57     2034.58    141.89 o
  -6  15  10      314.95      302.55     80.18 o
  -5  15  10     1086.33     1072.65    133.45 o
  -4  15  10      600.52      708.49     89.60 o
  -3  15  10      497.12      583.93     82.21 o
  -2  15  10      843.11      971.02     91.99 o
  -1  15  10        7.72        5.66     54.45 o
   0  15  10     1698.16     1754.48    114.01 o
   1  15  10      419.52      478.41     81.42 o
   2  15  10     1365.65     1600.78    135.73 o
   3  15  10     1156.46     1224.54     96.75 o
   4  15  10      947.59     1024.36    122.30 o
   5  15  10     1081.94     1044.78     96.58 o
 -10  16  10       30.13       78.51     76.33 o
  -9  16  10       56.82      164.46    133.37 o
  -8  16  10        6.22     -130.66     87.10 o
  -7  16  10       47.18       86.53     74.56 o
  -6  16  10        3.41       53.23     72.27 o
  -5  16  10      453.05      418.48     83.48 o
  -4  16  10        2.04       40.79     63.91 o
  -3  16  10     1347.29     1434.67    165.09 o
  -2  16  10       52.81      -52.45     65.31 o
  -1  16  10     2459.62     2587.83    142.74 o
   0  16  10      226.33      257.79     84.76 o
   1  16  10     2990.06     2965.22    186.65 o
   2  16  10       23.98      100.20     75.25 o
   3  16  10     2421.24     2381.03    169.90 o
   4  16  10       27.75      -10.63     78.36 o
  -9  17  10      938.22      858.12    113.14 o
  -8  17  10       28.49        0.76     77.26 o
  -7  17  10     1094.22     1171.22    118.81 o
  -6  17  10        2.77       36.28     70.07 o
  -5  17  10      744.66      607.17    104.43 o
  -4  17  10       93.94      113.76     69.29 o
  -3  17  10      276.25      343.96     77.30 o
  -2  17  10      374.15      597.55     86.93 o
  -1  17  10        4.92       74.70     79.36 o
   0  17  10      280.82      386.32     93.37 o
   1  17  10       52.50      102.54     78.50 o
   2  17  10      147.01      175.45     83.53 o
   3  17  10      573.84      665.66    107.68 o
  -7  18  10       56.93      113.75     82.14 o
  -6  18  10      688.83     1099.60    117.43 o
  -5  18  10      262.00      341.46    108.43 o
  -4  18  10      332.09      403.51     89.20 o
  -3  18  10      305.20      182.32     77.98 o
  -2  18  10       10.07       50.54     85.58 o
  -1  18  10      954.19      964.05    200.31 o
   0  18  10       65.93       64.41     83.93 o
   1  18  10     1027.73     1185.13    177.20 o
   2  18  10      259.83      240.13    107.96 o
  -6  19  10       77.71     -106.81     79.22 o
  -5  19  10       29.51       16.76     78.50 o
  -4  19  10      429.19      447.86     94.23 o
  -3  19  10       46.40       70.41     93.24 o
  -2  19  10      788.25      824.08    173.46 o
  -1  19  10       45.04       89.88    109.59 o
   0  19  10     1365.34     1981.83    354.34 o
 -13   0  11       87.20      304.24    156.57 o
 -11   0  11      706.01      751.65    103.26 o
  -9   0  11     2331.09     2105.53    146.83 o
  -7   0  11     3908.69     3828.34    289.62 o
  -5   0  11     8244.23     8617.09    375.81 o
  -3   0  11     5509.53     5080.50    274.50 o
  -1   0  11     8591.87     8449.35    368.79 o
   1   0  11     5386.46     6066.09    285.62 o
   3   0  11      168.70      295.91     91.71 o
   5   0  11      153.15      278.24    105.98 o
   7   0  11      613.72      592.09    129.86 o
 -14   1  11       13.77      104.31    111.14 o
 -13   1  11     1712.73     2051.26    192.79 o
 -12   1  11       90.55       82.57     61.97 o
 -11   1  11     1730.09     1848.37    123.62 o
 -10   1  11      278.64      328.17     55.61 o
  -9   1  11     2398.03     2405.99    111.12 o
  -8   1  11      199.54      201.17     54.23 o
  -7   1  11     1136.34     1029.40     83.18 o
  -6   1  11      739.37      749.00     60.58 o
  -5   1  11      599.45      619.50     68.47 o
  -4   1  11     1552.75     1393.55    102.17 o
  -3   1  11      750.90      736.23     74.81 o
  -2   1  11     2813.13     2613.32    150.97 o
  -1   1  11     3697.45     3543.46    131.60 o
   0   1  11     1300.46     1097.02     70.10 o
   1   1  11    14648.15    14502.72    424.81 o
   2   1  11      175.64      159.04     80.90 o
   3   1  11    14418.45    15162.73   1114.17 o
   4   1  11        0.04      -75.02     50.01 o
   5   1  11     6948.95     7253.21    328.69 o
   6   1  11       33.13      -15.07     60.86 o
   7   1  11     1450.26     1313.61    125.25 o
   8   1  11      292.42      304.23    124.49 o
 -14   2  11      837.47      790.49    209.56 o
 -13   2  11        0.37       20.81     64.54 o
 -12   2  11     2514.28     2675.21    154.57 o
 -11   2  11      304.55      157.12     62.46 o
 -10   2  11     1679.17     1811.57    120.72 o
  -9   2  11     1335.74     1440.75    106.87 o
  -8   2  11     1133.75     1014.34    121.32 o
  -7   2  11     1401.73     1583.40    106.53 o
  -6   2  11      430.59      449.51     51.43 o
  -5   2  11     2717.27     2765.30    111.30 o
  -4   2  11      230.79      287.40     88.36 o
  -3   2  11     2538.86     2495.91    102.54 o
  -2   2  11     3065.27     2742.32    174.12 o
  -1   2  11     3967.46     3865.78    139.42 o
   0   2  11     6855.06     6689.47    214.91 o
   1   2  11     2000.86     1938.80    106.00 o
   2   2  11    14017.37    14026.31    473.10 o
   3   2  11      425.88      442.97     73.39 o
   4   2  11     6920.07     7280.04    325.35 o
   5   2  11       79.40      119.21     63.45 o
   6   2  11     2937.68     3063.84    184.93 o
   7   2  11      167.34      113.21     78.33 o
   8   2  11     1016.85     1131.06    128.86 o
 -14   3  11       12.35        7.14     79.99 o
 -13   3  11       70.64      138.02    118.91 o
 -12   3  11      222.45      299.55     74.39 o
 -11   3  11        6.24        7.29     56.75 o
 -10   3  11     1396.07     1364.60    120.60 o
  -9   3  11        1.95        2.70     51.98 o
  -8   3  11     2205.94     2334.56    107.69 o
  -7   3  11      188.07       98.48     33.11 o
  -6   3  11     5729.48     5572.91    205.06 o
  -5   3  11      502.45      481.92     50.62 o
  -4   3  11     4971.78     4730.46    225.14 o
  -3   3  11      124.93      202.19     40.13 o
  -2   3  11    12708.67    12822.07    376.53 o
  -1   3  11       95.11      104.12     40.83 o
   0   3  11     7938.28     8153.08    305.54 o
   1   3  11     1014.48      899.39     75.99 o
   2   3  11     3062.75     2940.20    140.04 o
   3   3  11      666.18      658.60     82.56 o
   4   3  11        3.08      -75.88     50.58 o
   5   3  11      304.90      173.84    114.82 o
   6   3  11      291.89      332.70    114.39 o
   7   3  11       72.70      -21.22     67.91 o
   8   3  11     1000.02     1084.36    126.66 o
 -14   4  11     1347.33     1530.03    356.39 o
 -13   4  11       88.43      137.04     82.43 o
 -12   4  11     2618.71     2364.37    414.96 o
 -11   4  11       13.65      -12.37     58.68 o
 -10   4  11     3409.01     3016.48    162.29 o
  -9   4  11      122.53      160.71     61.77 o
  -8   4  11     2324.70     2203.43    127.85 o
  -7   4  11      129.20      168.11     42.36 o
  -6   4  11     1101.27     1032.55     66.48 o
  -5   4  11      636.80      493.42     74.85 o
  -4   4  11       89.83      113.94     37.80 o
  -3   4  11      382.60      412.56     51.56 o
  -2   4  11     1555.60     1487.37     77.86 o
  -1   4  11     1044.50     1069.19     68.11 o
   0   4  11     9826.30     9720.34    336.53 o
   1   4  11      224.07      164.66     49.73 o
   2   4  11    15339.43    16036.92    533.77 o
   3   4  11       54.60       87.67     58.55 o
   4   4  11     9375.92     9589.86    408.28 o
   5   4  11       23.91      -32.22     60.15 o
   6   4  11     2800.02     2986.09    195.79 o
   7   4  11      163.64       90.11     71.02 o
   8   4  11     1088.81     1045.31    246.45 o
 -14   5  11       15.11       18.54     82.54 o
 -13   5  11     1432.33     1667.96    160.65 o
 -12   5  11      113.25      125.65     80.31 o
 -11   5  11     2328.55     2327.80    176.05 o
 -10   5  11      264.06      283.81     91.98 o
  -9   5  11     2402.65     2636.18    209.61 o
  -8   5  11     1851.50     1734.98    114.66 o
  -7   5  11      387.25      454.75     69.84 o
  -6   5  11     1495.25     1544.81    105.57 o
  -5   5  11        2.39       30.57     36.39 o
  -4   5  11     4735.08     3808.86    222.44 o
  -3   5  11     1978.52     1993.11     91.81 o
  -2   5  11     4336.16     4074.86    144.75 o
  -1   5  11     4795.48     4797.21    165.78 o
   0   5  11     8237.54     8711.02    473.21 o
   1   5  11     7589.18     7834.70    281.97 o
   2   5  11     2767.81     2562.59    126.54 o
   3   5  11     4581.44     4612.71    225.61 o
   4   5  11      290.52      327.74     95.95 o
   5   5  11     2786.01     2816.99    385.28 o
   6   5  11      404.73      345.67     80.47 o
   7   5  11     1019.61      863.08    145.13 o
   8   5  11      201.40      342.89    148.94 o
 -14   6  11       73.28      211.56     96.83 o
 -13   6  11        2.60       92.40     83.13 o
 -12   6  11      150.61       47.59     77.11 o
 -11   6  11      354.27      390.51     94.65 o
 -10   6  11      192.35      126.57     79.73 o
  -9   6  11     1047.97     1238.99    102.38 o
  -8   6  11      232.31      241.15     60.36 o
  -7   6  11     1290.72     1361.42    100.82 o
  -6   6  11      399.66      529.72     93.57 o
  -5   6  11     3636.38     3556.60    135.98 o
  -4   6  11       71.78      119.85     37.70 o
  -3   6  11    11154.34    11162.07    332.11 o
  -2   6  11      135.96       93.61     39.11 o
  -1   6  11    11919.61    10544.41    361.57 o
   0   6  11      716.86      673.88     66.59 o
   1   6  11     6432.15     6472.11    336.05 o
   2   6  11      677.36      807.60     75.37 o
   3   6  11      486.28      521.79     66.74 o
   4   6  11     1646.70     1532.95    122.64 o
   5   6  11       13.11       81.71     72.07 o
   6   6  11      259.34      218.72     73.23 o
   7   6  11      761.77      693.39    103.26 o
   8   6  11       68.09      117.39     80.28 o
 -14   7  11        2.83       48.61    110.36 o
 -13   7  11     1889.64     1526.83    230.83 o
 -12   7  11        3.07     -113.51     75.67 o
 -11   7  11     3640.27     3540.37    229.00 o
 -10   7  11        3.13      -28.81     66.42 o
  -9   7  11     3040.55     3330.95    216.72 o
  -8   7  11       15.82       76.86     57.23 o
  -7   7  11     1373.56     1427.98    142.06 o
  -6   7  11      471.88      497.32     69.86 o
  -5   7  11      117.75      149.30     53.34 o
  -4   7  11      152.64      183.41     56.15 o
  -3   7  11      196.49       73.89     60.60 o
  -2   7  11      400.28      382.01     60.66 o
  -1   7  11     5315.14     4999.38    193.07 o
   0   7  11        6.19       10.42     40.81 o
   1   7  11    11937.78    12217.48    414.48 o
   2   7  11       18.32        7.91     44.30 o
   3   7  11    10268.91    10691.24    374.59 o
   4   7  11        0.71      -15.04     64.72 o
   5   7  11     6038.47     5777.91    279.03 o
   6   7  11        8.46       -5.19     61.80 o
   7   7  11     2113.04     2190.12    162.22 o
 -13   8  11        0.07       54.40    111.21 o
 -12   8  11     1045.22     1202.84    217.55 o
 -11   8  11      192.18      236.20     88.72 o
 -10   8  11     1659.45     1444.48    150.07 o
  -9   8  11      940.21      964.28    190.28 o
  -8   8  11     1695.62     1709.99    199.81 o
  -7   8  11     1673.71     1652.26    147.40 o
  -6   8  11      315.84      160.51     78.58 o
  -5   8  11     1921.47     2170.00    123.28 o
  -4   8  11       49.58       47.25     79.69 o
  -3   8  11     5577.21     4963.80    168.33 o
  -2   8  11     1149.99      949.45    107.29 o
  -1   8  11     7722.77     7099.08    335.85 o
   0   8  11     2634.73     2792.33    131.68 o
   1   8  11     4332.13     4248.75    173.92 o
   2   8  11     4813.80     4879.45    237.62 o
   3   8  11      428.27      511.51     68.80 o
   4   8  11     2544.98     2583.53    241.29 o
   5   8  11      204.45      208.09     85.07 o
   6   8  11     1348.81     1328.28    136.22 o
   7   8  11      255.90      244.04     88.13 o
 -13   9  11      180.00      128.81    225.46 o
 -12   9  11        3.68       -8.38     83.12 o
 -11   9  11      442.78      399.12     99.61 o
 -10   9  11      383.50      344.60    136.08 o
  -9   9  11      111.58      148.99     87.51 o
  -8   9  11     1710.46     1974.04    166.74 o
  -7   9  11       14.29      -66.63     59.44 o
  -6   9  11     3794.08     3901.56    230.34 o
  -5   9  11       63.18       42.59     50.94 o
  -4   9  11     4759.96     4891.25    206.26 o
  -3   9  11       28.92      -12.46     59.15 o
  -2   9  11     6667.97     6235.49    296.41 o
  -1   9  11      241.35      207.52     47.77 o
   0   9  11     4730.65     4613.94    184.59 o
   1   9  11      868.26      931.62     78.52 o
   2   9  11     1589.73     1511.19     98.02 o
   3   9  11     1726.13     1728.38    157.31 o
   4   9  11       78.92      104.61     63.45 o
   5   9  11      696.95      789.14    111.35 o
   6   9  11      245.93      226.00     79.49 o
   7   9  11      260.50      308.99     90.11 o
 -13  10  11       13.50       12.22    112.34 o
 -12  10  11     1865.31     1827.54    176.13 o
 -11  10  11       22.64      -54.34     80.99 o
 -10  10  11     2502.69     2369.93    189.89 o
  -9  10  11        3.16       25.30     75.41 o
  -8  10  11     1337.73     1335.83    109.11 o
  -7  10  11        7.69       61.53     58.74 o
  -6  10  11      505.17      584.84     79.25 o
  -5  10  11      107.51      153.61     86.53 o
  -4  10  11        4.99      -42.95     55.29 o
  -3  10  11       15.89        9.11     59.45 o
  -2  10  11      942.25      894.44    102.55 o
  -1  10  11        5.49      -54.93     36.62 o
   0  10  11     6564.81     5962.28    194.31 o
   1  10  11        6.33       -3.92     37.65 o
   2  10  11     7804.38     8099.96    339.17 o
   3  10  11        1.77        6.97     45.94 o
   4  10  11     6037.68     5631.91    268.32 o
   5  10  11       69.23       86.81     68.11 o
   6  10  11     2787.67     2751.94    178.50 o
 -12  11  11       27.61       81.23     86.97 o
 -11  11  11      690.37      632.67    121.72 o
 -10  11  11      592.44      451.05    129.09 o
  -9  11  11      843.06      826.38     95.47 o
  -8  11  11     1391.38     1436.64    162.52 o
  -7  11  11      915.59      858.30     93.03 o
  -6  11  11     1334.03     1377.67    187.86 o
  -5  11  11        2.60      -30.71     54.95 o
  -4  11  11     2984.18     2951.31    262.02 o
  -3  11  11      253.30      364.43     63.56 o
  -2  11  11     4528.64     4123.33    176.52 o
  -1  11  11     1867.28     1691.15    104.17 o
   0  11  11     2964.15     2861.82    116.54 o
   1  11  11     2338.01     2395.45    136.94 o
   2  11  11      709.50      768.23     66.28 o
   3  11  11     1908.48     1776.36    152.24 o
   4  11  11        2.14       60.08     62.25 o
   5  11  11     1091.71     1081.39    113.25 o
   6  11  11      197.85      189.23     81.49 o
 -12  12  11      245.02      237.56    104.90 o
 -11  12  11       84.47      105.91     90.59 o
 -10  12  11      249.64      297.64     80.24 o
  -9  12  11      671.75      864.12    137.56 o
  -8  12  11       25.27       13.40     61.71 o
  -7  12  11     1742.76     1795.57    127.00 o
  -6  12  11       16.00      -18.79     59.99 o
  -5  12  11     2659.20     2680.00    220.49 o
  -4  12  11       84.27       87.73     61.04 o
  -3  12  11     3302.85     3209.89    316.16 o
  -2  12  11       13.76       -4.79     52.56 o
  -1  12  11     1876.63     2097.20    120.17 o
   0  12  11      511.41      515.89    142.25 o
   1  12  11     1476.44     1486.87    160.91 o
   2  12  11     1525.12     1625.96     89.21 o
   3  12  11      127.58      132.44     47.48 o
   4  12  11     1161.10     1035.01    109.35 o
   5  12  11       18.03       62.83     70.08 o
   6  12  11      461.29      570.59    100.67 o
 -11  13  11     1389.03     1469.98    165.32 o
 -10  13  11       38.17       54.77     70.34 o
  -9  13  11     1207.24     1211.32    118.36 o
  -8  13  11        6.77       62.59     66.02 o
  -7  13  11      665.57      611.13     91.22 o
  -6  13  11       24.76        9.57     63.50 o
  -5  13  11       38.24        1.26     68.22 o
  -4  13  11       41.99      -69.35     57.08 o
  -3  13  11      213.26      332.49     68.72 o
  -2  13  11       66.93       74.64     57.68 o
  -1  13  11     1802.82     1730.31    111.79 o
   0  13  11      248.86      263.25     62.05 o
   1  13  11     3586.81     3954.30    219.89 o
   2  13  11       20.21      -14.29     60.31 o
   3  13  11     4766.03     4927.15    176.74 o
   4  13  11       29.37       35.15     65.76 o
   5  13  11     2598.00     2502.96    170.15 o
 -10  14  11      396.36      268.56     86.56 o
  -9  14  11      482.85      335.94     86.33 o
  -8  14  11      354.56      421.26     85.97 o
  -7  14  11     1078.75     1094.10    111.13 o
  -6  14  11       95.04       56.64     66.42 o
  -5  14  11     1192.56     1252.16    113.25 o
  -4  14  11      179.67      261.33     70.49 o
  -3  14  11     1875.96     2088.32    128.45 o
  -2  14  11      384.32      478.33     74.42 o
  -1  14  11     2101.85     1966.60    121.45 o
   0  14  11     1037.17     1039.05     98.02 o
   1  14  11     1222.60     1273.19    137.76 o
   2  14  11      808.59      789.22     87.32 o
   3  14  11      113.63      145.14     60.51 o
   4  14  11      494.46      545.35     76.09 o
 -10  15  11       77.97        5.34     75.36 o
  -9  15  11      114.86       68.47    128.29 o
  -8  15  11      369.66      566.70     93.09 o
  -7  15  11       10.99       56.73    143.04 o
  -6  15  11      781.41      914.25    103.40 o
  -5  15  11       29.39       44.92     66.80 o
  -4  15  11      942.35     1157.30    108.08 o
  -3  15  11        5.63        7.53     58.58 o
  -2  15  11     1119.94     1413.18    216.71 o
  -1  15  11      306.53      296.33     71.36 o
   0  15  11      878.97     1054.26     96.66 o
   1  15  11      820.60      888.50    116.89 o
   2  15  11      295.96      330.07     86.77 o
   3  15  11     1091.43     1193.11    127.50 o
   4  15  11       15.55        2.66     58.50 o
  -9  16  11       57.42       75.19     80.91 o
  -8  16  11      386.71      231.24     90.09 o
  -7  16  11       10.05       72.97    140.60 o
  -6  16  11       52.40      -63.41     72.61 o
  -5  16  11        7.24      -17.54     70.07 o
  -4  16  11       89.04      249.08     75.74 o
  -3  16  11       42.19      186.31    104.50 o
  -2  16  11      971.32      962.38     98.60 o
  -1  16  11      138.78      204.41     70.39 o
   0  16  11     1823.37     2286.62    167.11 o
   1  16  11       52.59      182.72     84.81 o
   2  16  11     2276.60     2430.45    172.78 o
   3  16  11        1.57      -30.66     80.32 o
  -8  17  11      448.52      605.05    102.72 o
  -7  17  11       78.95       49.95     77.12 o
  -6  17  11      690.55      813.79    113.07 o
  -5  17  11       18.58       13.59     78.38 o
  -4  17  11      813.74     1267.27    121.19 o
  -3  17  11      182.36      213.85     79.53 o
  -2  17  11     1057.84     1217.68    110.25 o
  -1  17  11      345.98      353.51     97.12 o
   0  17  11     1073.56     1241.82    144.63 o
   1  17  11      126.82      104.53     86.18 o
   2  17  11      410.38      153.30     90.72 o
  -6  18  11       19.87       52.86     78.75 o
  -5  18  11      356.48      411.74     93.93 o
  -4  18  11        0.42      -15.39     74.72 o
  -3  18  11      277.16      222.70     96.66 o
  -2  18  11       79.85      226.76    160.03 o
  -1  18  11      250.28      296.25     98.46 o
   0  18  11      238.35      263.23    208.43 o
 -14   0  12      700.92      906.37    222.42 o
 -12   0  12     1737.49     1502.28    234.72 o
 -10   0  12      479.62      370.15    126.40 o
  -8   0  12       38.85       55.61     61.07 o
  -6   0  12     1508.83     1537.00    118.38 o
  -4   0  12     6144.30     6621.36    303.78 o
  -2   0  12    16528.16    16828.44    688.88 o
   0   0  12    17614.10    18461.62    754.46 o
   2   0  12     7439.57     7815.49    484.13 o
   4   0  12     2262.46     2766.02    242.07 o
   6   0  12      480.34      507.17    125.63 o
 -14   1  12      345.29      246.62    126.79 o
 -13   1  12      248.77      269.76    108.53 o
 -12   1  12      888.69     1124.33    108.29 o
 -11   1  12      165.59      108.67     64.43 o
 -10   1  12     2391.50     2395.51    116.39 o
  -9   1  12       38.88      -13.35     42.67 o
  -8   1  12     1812.09     1763.27     95.21 o
  -7   1  12       46.12       53.72     41.75 o
  -6   1  12     3661.25     3756.37    142.57 o
  -5   1  12      478.51      531.76     54.40 o
  -4   1  12     3282.50     2863.41    116.28 o
  -3   1  12     3777.48     3629.10    135.59 o
  -2   1  12     2710.65     2868.48    125.46 o
  -1   1  12     3109.82     3058.62    123.28 o
   0   1  12       74.85       41.95     39.79 o
   1   1  12     2175.47     2159.55    115.26 o
   2   1  12     1313.23     1136.91    102.76 o
   3   1  12      675.02      612.92    108.53 o
   4   1  12     2073.66     2286.42    155.11 o
   5   1  12      253.35      263.58     76.24 o
   6   1  12     1486.81     1529.19    208.08 o
   7   1  12       14.27       68.23     74.26 o
 -14   2  12      267.55      663.17    206.60 o
 -13   2  12      572.48      692.14    135.79 o
 -12   2  12      424.97      533.56    152.14 o
 -11   2  12     1293.88     1432.74    115.56 o
 -10   2  12      210.25      136.74     63.13 o
  -9   2  12     1287.52     1596.92    113.32 o
  -8   2  12       34.50       34.64     40.78 o
  -7   2  12     3204.12     3255.91    133.80 o
  -6   2  12      622.46      587.60     57.05 o
  -5   2  12     3791.40     3249.09    189.12 o
  -4   2  12     3226.93     3001.41    138.02 o
  -3   2  12     1753.08     1607.07     82.80 o
  -2   2  12     7477.79     7756.35    245.02 o
  -1   2  12      396.54      447.12     52.70 o
   0   2  12     6652.10     6896.48    224.66 o
   1   2  12      270.39      192.00     56.15 o
   2   2  12     3815.62     3788.04    196.35 o
   3   2  12     1123.24     1137.11    108.81 o
   4   2  12     1035.07     1110.95    110.66 o
   5   2  12     1417.20     1904.10    238.53 o
   6   2  12      196.50      141.59     71.89 o
   7   2  12     1735.67     1804.27    152.72 o
 -14   3  12       11.76      -40.41    159.68 o
 -13   3  12     1133.54     1130.00    309.26 o
 -12   3  12       46.01       37.94     74.22 o
 -11   3  12      982.17     1071.53    103.03 o
 -10   3  12        8.57       -6.25     56.73 o
  -9   3  12      273.74      297.10     67.98 o
  -8   3  12      203.59      193.95     49.61 o
  -7   3  12      322.18      295.22     47.30 o
  -6   3  12       50.88       82.49     39.73 o
  -5   3  12     3160.59     3034.07    120.55 o
  -4   3  12      871.22      883.49     77.55 o
  -3   3  12    14919.74    14054.03    412.32 o
  -2   3  12        2.58      -11.16     36.43 o
  -1   3  12    16793.76    16175.65    469.60 o
   0   3  12       71.23       78.60     41.58 o
   1   3  12    13715.77    14034.45    473.43 o
   2   3  12      249.29      230.49     54.32 o
   3   3  12     5061.48     5144.70    249.30 o
   4   3  12       23.35       68.99     63.09 o
   5   3  12      978.62      917.32    107.44 o
   6   3  12       75.18       69.24     88.74 o
   7   3  12       73.32      112.36     75.08 o
 -14   4  12      147.03       70.07     89.88 o
 -13   4  12      530.46      659.12    112.58 o
 -12   4  12      216.78      364.31     95.33 o
 -11   4  12     1499.88     1408.91    141.76 o
 -10   4  12       93.29       56.18     58.17 o
  -9   4  12     2436.63     2431.44    142.47 o
  -8   4  12       35.17       46.25     53.08 o
  -7   4  12     2903.45     2788.97    118.86 o
  -6   4  12      215.74      281.97     58.52 o
  -5   4  12     4002.39     3943.15    145.12 o
  -4   4  12     1475.26     1169.79     70.87 o
  -3   4  12     3672.22     3565.20    133.72 o
  -2   4  12      561.99      552.05     56.23 o
  -1   4  12      559.82      566.16     57.69 o
   0   4  12     1446.88     1454.77    102.45 o
   1   4  12      829.52      828.43     76.45 o
   2   4  12      720.89      709.40     74.16 o
   3   4  12     2194.20     2208.43    261.99 o
   4   4  12      511.23      504.66     87.97 o
   5   4  12     1672.72     1719.91    138.41 o
   6   4  12       16.09       44.22     67.01 o
   7   4  12     1738.57     1828.06    228.22 o
 -14   5  12      156.12      234.54    100.38 o
 -13   5  12      376.24      403.51    104.47 o
 -12   5  12      622.01      994.90    131.35 o
 -11   5  12      299.07      320.53    122.59 o
 -10   5  12     1160.96     1256.74    111.33 o
  -9   5  12       20.98       63.81     59.69 o
  -8   5  12     1228.41     1211.04    101.37 o
  -7   5  12      115.27       83.10     56.89 o
  -6   5  12     3098.66     3111.61    125.27 o
  -5   5  12      832.24      800.73     80.08 o
  -4   5  12     1305.83     1200.05     73.23 o
  -3   5  12     4121.32     3913.54    143.37 o
  -2   5  12      765.73      791.01     62.98 o
  -1   5  12     9361.40     9326.61    299.16 o
   0   5  12       79.32       -0.42     43.52 o
   1   5  12     6592.55     6785.27    253.77 o
   2   5  12      379.56      424.86     65.45 o
   3   5  12     1859.73     1868.01    139.26 o
   4   5  12     1397.06     1289.08    118.18 o
   5   5  12      530.69      519.25     86.63 o
   6   5  12      861.23     1004.46    115.47 o
   7   5  12      195.21      124.29     85.21 o
 -13   6  12       19.80       60.33     83.62 o
 -12   6  12      799.32      707.97    140.60 o
 -11   6  12       40.90       96.63     79.45 o
 -10   6  12      138.09       18.18     70.83 o
  -9   6  12       31.46       -2.00     56.16 o
  -8   6  12       14.37        2.11     57.53 o
  -7   6  12      144.80       80.78     54.19 o
  -6   6  12     1011.84     1060.66    145.11 o
  -5   6  12      210.49      202.24     43.37 o
  -4   6  12     6345.78     6443.67    253.79 o
  -3   6  12     1410.47     1583.10    150.02 o
  -2   6  12    12959.12    12397.65    368.47 o
  -1   6  12        3.18       -2.42     41.47 o
   0   6  12    14068.50    14111.24    475.16 o
   1   6  12        3.05        1.47     44.69 o
   2   6  12     8328.28     7963.31    291.71 o
   3   6  12      475.91      534.01     84.96 o
   4   6  12     2649.69     2933.39    176.49 o
   5   6  12      150.62      196.08     76.23 o
   6   6  12      479.23      489.12     96.37 o
   7   6  12       84.64      103.88     76.02 o
 -13   7  12      114.65      325.78    104.25 o
 -12   7  12      836.66      822.63    214.30 o
 -11   7  12       24.01       74.92     83.85 o
 -10   7  12      978.03     1060.57    140.04 o
  -9   7  12       14.49       25.23     73.61 o
  -8   7  12     2424.38     2560.79    187.20 o
  -7   7  12       73.30       64.93     57.00 o
  -6   7  12     3094.13     3058.72    155.11 o
  -5   7  12        4.91       13.81     51.45 o
  -4   7  12     4869.67     4886.46    169.39 o
  -3   7  12      468.32      423.04     50.73 o
  -2   7  12      707.91      678.59     65.51 o
  -1   7  12      325.88      360.00     57.26 o
   0   7  12        5.26       18.91     45.95 o
   1   7  12      937.98      921.92     91.49 o
   2   7  12     1146.89     1059.71     87.05 o
   3   7  12      500.81      538.89     83.38 o
   4   7  12     1995.77     2145.44    148.13 o
   5   7  12       44.59       -1.31     59.32 o
   6   7  12     1773.85     1637.38    142.39 o
 -13   8  12      124.95      102.86     96.06 o
 -12   8  12      179.73       74.65     88.27 o
 -11   8  12      585.26      857.38    128.69 o
 -10   8  12       68.19      135.13     86.56 o
  -9   8  12      895.47     1093.62    136.57 o
  -8   8  12        4.39      -11.48     69.11 o
  -7   8  12      946.24     1052.66    152.40 o
  -6   8  12      488.65      637.18     78.77 o
  -5   8  12      540.29      647.84     76.69 o
  -4   8  12     2519.06     2580.45    182.92 o
  -3   8  12      135.18       97.28     37.75 o
  -2   8  12     6509.34     5894.95    224.45 o
  -1   8  12       79.46       45.00     47.15 o
   0   8  12     8142.27     7934.53    287.81 o
   1   8  12       22.40       24.31     46.36 o
   2   8  12     4254.85     4423.70    184.52 o
   3   8  12      312.27      354.76     90.58 o
   4   8  12      911.40      718.89     94.96 o
   5   8  12      669.45      632.80     99.03 o
   6   8  12      364.57      453.89    162.44 o
 -12   9  12       99.89       10.26    105.63 o
 -11   9  12      262.16       59.25     84.22 o
 -10   9  12      152.20       30.70    102.80 o
  -9   9  12       18.33      -19.67     76.41 o
  -8   9  12      343.99      323.47     92.31 o
  -7   9  12       71.58      127.66     79.48 o
  -6   9  12      487.24      616.53    103.29 o
  -5   9  12     1578.64     1791.41    128.83 o
  -4   9  12     1327.64     1350.28    109.57 o
  -3   9  12     4633.21     4313.02    467.10 o
  -2   9  12      508.28      428.70     81.31 o
  -1   9  12     9073.20     8790.40    313.63 o
   0   9  12        1.23       33.67     80.26 o
   1   9  12     8167.35     7812.81    287.35 o
   2   9  12      598.09      583.14     70.86 o
   3   9  12     3990.04     3620.35    166.69 o
   4   9  12      308.80      275.56    150.85 o
   5   9  12      677.38      853.39    109.67 o
   6   9  12      159.52      248.82     88.16 o
 -12  10  12       47.55        9.31     91.77 o
 -11  10  12      859.06      849.62    188.51 o
 -10  10  12        4.29       16.77     83.13 o
  -9  10  12     1638.99     2129.05    186.54 o
  -8  10  12        0.30      -22.98     76.30 o
  -7  10  12     1504.05     1722.46    204.12 o
  -6  10  12       89.48      -34.33    138.48 o
  -5  10  12     2917.58     2568.07    271.46 o
  -4  10  12      149.65      253.51    103.09 o
  -3  10  12     1580.77     1636.26    136.54 o
  -2  10  12        4.32      -32.25     70.16 o
  -1  10  12      195.82      199.47     52.00 o
   0  10  12       75.48       54.16     47.46 o
   1  10  12      403.02      365.36     99.64 o
   2  10  12      124.06      117.12     53.84 o
   3  10  12     1095.42     1043.48    130.01 o
   4  10  12      168.86       35.67     64.81 o
   5  10  12     1397.56     1550.95    135.58 o
 -12  11  12      184.31      182.98    103.80 o
 -11  11  12       77.86       50.16     90.73 o
 -10  11  12      304.09      319.90    111.19 o
  -9  11  12       17.43       44.67     83.23 o
  -8  11  12      481.48      495.64    158.97 o
  -7  11  12        6.49      -36.83     70.45 o
  -6  11  12      142.73       66.96    120.26 o
  -5  11  12      789.84      643.85    194.09 o
  -4  11  12      571.77      542.37    100.59 o
  -3  11  12     3394.21     3226.42    202.61 o
  -2  11  12       93.47      -14.67     96.80 o
  -1  11  12     6785.76     6421.65    312.98 o
   0  11  12        1.34      -46.01     48.26 o
   1  11  12     3775.08     3885.62    261.60 o
   2  11  12      106.85       -1.43     50.94 o
   3  11  12     1632.77     1846.42    115.72 o
   4  11  12      442.99      507.03     88.73 o
   5  11  12      370.57      629.84     99.83 o
 -11  12  12      166.59      216.89    106.40 o
 -10  12  12       98.97       57.30     93.08 o
  -9  12  12      197.04      170.23     96.46 o
  -8  12  12       33.53       84.31     94.96 o
  -7  12  12      535.86      568.62    114.25 o
  -6  12  12      515.77      316.01    101.54 o
  -5  12  12      748.95      673.68    141.31 o
  -4  12  12     1762.29     1740.28    155.85 o
  -3  12  12      531.39      464.20     95.68 o
  -2  12  12     3874.70     4133.78    232.13 o
  -1  12  12       45.92        8.37     65.46 o
   0  12  12     5014.56     4883.55    300.36 o
   1  12  12       93.74       39.10     50.78 o
   2  12  12     2794.69     2821.63    212.38 o
   3  12  12      264.87      303.78     66.71 o
   4  12  12      976.74     1004.89    112.88 o
 -10  13  12      676.19      717.48    131.93 o
  -9  13  12        2.11      -81.49     91.54 o
  -8  13  12      915.32      911.80    137.24 o
  -7  13  12       76.07      -97.06     80.59 o
  -6  13  12      765.51      811.85    124.22 o
  -5  13  12       64.70        7.19     76.77 o
  -4  13  12     1177.74      980.68    122.65 o
  -3  13  12       12.24      -26.46     76.59 o
  -2  13  12      484.74      433.00     92.68 o
  -1  13  12       13.29      101.15     71.75 o
   0  13  12        2.00       43.23     73.12 o
   1  13  12       21.90        9.13     69.53 o
   2  13  12      411.13      395.98     66.77 o
   3  13  12        5.14      -64.99     93.36 o
   4  13  12      744.89      705.82    101.33 o
 -10  14  12       39.41      -55.11     92.39 o
  -9  14  12       99.67       23.29     99.96 o
  -8  14  12       16.40      -40.51     91.88 o
  -7  14  12       50.66       19.97    177.63 o
  -6  14  12       91.51      112.90     90.81 o
  -5  14  12       19.68       99.47     88.60 o
  -4  14  12      909.63     1117.72    136.53 o
  -3  14  12       20.09       -0.84     74.62 o
  -2  14  12     2672.24     2580.12    183.80 o
  -1  14  12       17.15       94.67     75.28 o
   0  14  12     3740.64     4118.65    237.82 o
   1  14  12        8.18      -13.94     74.02 o
   2  14  12     1749.78     1830.77    297.11 o
   3  14  12       62.77       22.89    107.26 o
  -9  15  12        4.87      -18.60     95.98 o
  -8  15  12      208.35       70.97    101.34 o
  -7  15  12      125.03      150.34    218.18 o
  -6  15  12      550.00      546.68    117.40 o
  -5  15  12      583.66      518.93    114.29 o
  -4  15  12      551.51      483.99    111.25 o
  -3  15  12     1368.35     1546.81    151.52 o
  -2  15  12      281.82      239.21     90.58 o
  -1  15  12     2200.96     2195.55    182.08 o
   0  15  12       44.78        2.24     78.01 o
   1  15  12     1465.87     1315.21    197.27 o
   2  15  12      160.92      174.52    117.29 o
  -8  16  12        0.46      -61.40    191.55 o
  -7  16  12      403.31      462.51    120.91 o
  -6  16  12       32.75      103.54     96.17 o
  -5  16  12      600.17      796.74    144.35 o
  -4  16  12       20.50      197.03     95.66 o
  -3  16  12      549.73      631.31    165.40 o
  -2  16  12      131.14      101.95     87.78 o
  -1  16  12      115.72      -60.85     82.67 o
   0  16  12      178.54      100.61    122.38 o
   1  16  12       77.97      170.00    119.55 o
  -6  17  12        9.29        1.78     98.67 o
  -5  17  12      280.99      389.85    114.13 o
  -4  17  12        1.46      161.83     99.19 o
  -3  17  12     1161.11     1669.68    424.00 o
  -2  17  12        3.51       88.31     91.97 o
  -1  17  12     1910.25     2595.46    275.42 o
 -13   0  13     1229.56      949.47    215.78 o
 -11   0  13     1324.61      919.93    191.76 o
  -9   0  13     1129.37      969.82    109.84 o
  -7   0  13     1359.63     1414.41    120.70 o
  -5   0  13       40.69       82.99     54.90 o
  -3   0  13      813.35      807.57     92.79 o
  -1   0  13     5816.60     6132.81    293.30 o
   1   0  13     4662.78     4649.97    241.82 o
   3   0  13     3709.08     3673.94    288.98 o
   5   0  13     2370.33     2425.74    239.66 o
 -13   1  13       11.35      -35.27     97.96 o
 -12   1  13      280.50      178.01    106.60 o
 -11   1  13       97.17      287.13     74.24 o
 -10   1  13      488.55      365.82     74.61 o
  -9   1  13      836.77      957.13     77.14 o
  -8   1  13      150.70      243.80     87.74 o
  -7   1  13     2958.16     2965.57    126.82 o
  -6   1  13       74.68       99.83     41.73 o
  -5   1  13     8364.68     7939.42    263.38 o
  -4   1  13      273.42      240.33     60.59 o
  -3   1  13    12597.74    12408.27    371.39 o
  -2   1  13      331.40      270.13     48.98 o
  -1   1  13     7203.07     6796.00    224.69 o
   0   1  13     1120.46     1196.48     80.70 o
   1   1  13     2935.54     2491.40    132.59 o
   2   1  13      837.54      936.77     99.72 o
   3   1  13      369.95      463.40     82.81 o
   4   1  13      604.11      755.83    100.76 o
   5   1  13       63.75       54.62     67.19 o
   6   1  13      537.64      649.46    224.90 o
 -13   2  13      355.13      407.06    126.96 o
 -12   2  13        1.18      -94.35     62.90 o
 -11   2  13      225.35      252.29     72.72 o
 -10   2  13      124.08      127.21     65.22 o
  -9   2  13      654.65      657.42     85.77 o
  -8   2  13     2288.36     2169.97    108.89 o
  -7   2  13      511.49      395.78     55.68 o
  -6   2  13     4616.25     3991.04    209.98 o
  -5   2  13       93.56       35.95     40.92 o
  -4   2  13    10732.95    10453.94    319.86 o
  -3   2  13      803.43      681.83     61.75 o
  -2   2  13     9031.92     8724.08    329.49 o
  -1   2  13     1350.08     1219.26     91.54 o
   0   2  13     3588.94     3524.67    264.54 o
   1   2  13     1523.12     1381.27     97.08 o
   2   2  13      874.31      718.77     92.13 o
   3   2  13     1123.66      977.68    106.27 o
   4   2  13        1.60      -85.86     57.24 o
   5   2  13      978.01      993.40    116.72 o
   6   2  13      417.54      372.55     94.11 o
 -13   3  13       14.07     -109.22     77.12 o
 -12   3  13     1143.05     1039.76    108.48 o
 -11   3  13        9.91       11.35     80.23 o
 -10   3  13     1258.80     1279.94    111.61 o
  -9   3  13        3.43      -42.75     56.83 o
  -8   3  13     1000.90      936.10     93.87 o
  -7   3  13       17.99       64.14     42.60 o
  -6   3  13      794.57      742.86     63.98 o
  -5   3  13      238.84      233.62     47.23 o
  -4   3  13      179.08      195.51     43.39 o
  -3   3  13       62.08       61.19     40.06 o
  -2   3  13     2350.98     2341.90    107.76 o
  -1   3  13       52.20       48.25     40.99 o
   0   3  13     4537.28     4320.44    180.63 o
   1   3  13        2.81       15.97     47.15 o
   2   3  13     4148.20     4258.14    219.31 o
   3   3  13       37.86      -22.31     56.23 o
   4   3  13     3150.46     3242.39    195.34 o
   5   3  13        8.27      -47.02     92.49 o
   6   3  13     2599.74     2437.68    174.91 o
 -13   4  13      192.59       74.23     90.51 o
 -12   4  13        2.54       42.55     79.56 o
 -11   4  13      155.89      115.76     70.36 o
 -10   4  13      331.27      279.08    115.14 o
  -9   4  13       83.34       74.18     61.78 o
  -8   4  13     1347.97     1144.17    100.32 o
  -7   4  13       98.57       83.88     38.59 o
  -6   4  13     5071.91     4935.78    177.53 o
  -5   4  13       91.51       76.39     40.83 o
  -4   4  13     9709.47     9661.72    297.63 o
  -3   4  13        3.86      -37.81     37.62 o
  -2   4  13     9118.65     8924.02    279.40 o
  -1   4  13      525.58      639.29     72.26 o
   0   4  13     3242.79     3326.18    232.15 o
   1   4  13      613.25      661.31     75.51 o
   2   4  13      528.96      418.63     66.68 o
   3   4  13      635.61      565.22    110.43 o
   4   4  13       36.78      -49.97     60.77 o
   5   4  13      456.58      436.15    116.51 o
   6   4  13      152.60      124.15     83.72 o
 -13   5  13       83.68       88.62    122.38 o
 -12   5  13      278.26      388.57    101.01 o
 -11   5  13       10.05       75.21     85.52 o
 -10   5  13      300.02      298.80     73.99 o
  -9   5  13      566.27      505.79     80.37 o
  -8   5  13      281.35      275.52     69.97 o
  -7   5  13     2338.55     2466.53    142.54 o
  -6   5  13      239.53      255.76     47.05 o
  -5   5  13     4338.72     4349.48    158.06 o
  -4   5  13       45.28       72.48     42.26 o
  -3   5  13     8380.19     8128.51    258.36 o
  -2   5  13     1004.93     1080.46     98.76 o
  -1   5  13     3751.90     3496.37    155.91 o
   0   5  13     2211.98     2363.30    128.34 o
   1   5  13     1534.83     1586.00    207.95 o
   2   5  13     1208.63     1001.53     88.70 o
   3   5  13       46.47       29.35     60.96 o
   4   5  13     1152.36     1243.37    122.50 o
   5   5  13       37.51       84.28     74.68 o
   6   5  13      875.40     1063.65    123.07 o
 -13   6  13      598.62      621.67    154.45 o
 -12   6  13       43.70     -116.19     77.46 o
 -11   6  13      807.94      868.02    128.63 o
 -10   6  13       60.53       38.35     80.34 o
  -9   6  13      696.69      856.17    119.41 o
  -8   6  13        9.11       17.46     60.35 o
  -7   6  13      347.39      343.48     70.35 o
  -6   6  13      487.42      523.25     74.87 o
  -5   6  13        3.31       30.46     35.61 o
  -4   6  13      259.49      202.41     45.22 o
  -3   6  13      492.74      518.68     57.67 o
  -2   6  13       83.13       21.00     39.87 o
  -1   6  13     3396.80     3226.60    148.47 o
   0   6  13       27.16       24.43     45.83 o
   1   6  13     3267.61     3011.62    183.49 o
   2   6  13       16.60      -59.56     45.99 o
   3   6  13     2699.55     2953.85    180.44 o
   4   6  13       19.22       30.95     67.85 o
   5   6  13     2197.42     2157.70    159.87 o
   6   6  13       20.33       98.64    109.73 o
 -13   7  13        7.93       43.52     86.53 o
 -12   7  13       93.04      163.44     86.43 o
 -11   7  13       66.56       25.85     83.90 o
 -10   7  13       41.00      -12.03     80.85 o
  -9   7  13      794.76      774.20    124.78 o
  -8   7  13       10.47       -2.12    136.79 o
  -7   7  13     2824.87     3161.07    165.97 o
  -6   7  13       22.31       71.11     61.11 o
  -5   7  13     6964.83     7233.47    283.71 o
  -4   7  13        2.66        4.38     27.96 o
  -3   7  13     7402.55     7793.01    249.86 o
  -2   7  13       46.93      -18.73     41.01 o
  -1   7  13     3922.07     3630.05    285.29 o
   0   7  13      202.44      199.33     75.66 o
   1   7  13     1041.60     1152.29    153.29 o
   2   7  13      408.19      310.04     62.74 o
   3   7  13       53.48      105.00     66.10 o
   4   7  13      120.53      194.16     71.92 o
   5   7  13        3.05      -64.88     66.64 o
 -12   8  13       10.19       54.02     82.55 o
 -11   8  13      321.33      273.34     99.20 o
 -10   8  13      169.76       61.59     87.10 o
  -9   8  13      509.13      550.66    119.27 o
  -8   8  13      311.60      389.03    110.43 o
  -7   8  13      177.51      122.36    114.67 o
  -6   8  13     1895.07     2038.38    131.19 o
  -5   8  13       82.87       10.49     64.67 o
  -4   8  13     2866.83     3012.74    154.34 o
  -3   8  13      534.55      467.51     62.26 o
  -2   8  13     3521.12     3490.21    202.83 o
  -1   8  13     1281.94     1322.77     93.93 o
   0   8  13      787.13      754.91     76.67 o
   1   8  13     1575.96     1625.96    106.70 o
   2   8  13      144.41      247.80     61.21 o
   3   8  13      770.51      726.27    211.61 o
   4   8  13        9.79       12.03     67.28 o
   5   8  13     1359.15     1417.66    138.42 o
 -12   9  13      460.48      399.72    108.38 o
 -11   9  13        2.54      -86.05    132.76 o
 -10   9  13      410.94      459.81    111.86 o
  -9   9  13       41.80      -58.65    137.57 o
  -8   9  13      162.26       80.53     91.15 o
  -7   9  13      247.49       57.85     80.13 o
  -6   9  13       68.11      155.95     83.06 o
  -5   9  13     1122.37     1010.08     97.66 o
  -4   9  13       40.52      118.79     72.60 o
  -3   9  13     1125.83      988.13    134.74 o
  -2   9  13     1145.83     1250.11    122.99 o
  -1   9  13     1116.67     1064.96    144.56 o
   0   9  13     1717.59     1793.89    115.12 o
   1   9  13       42.85       68.99     52.44 o
   2   9  13     1853.35     2068.15    123.19 o
   3   9  13       50.48       20.11     64.12 o
   4   9  13     1485.33     1732.97    225.25 o
   5   9  13       18.35        8.30     72.00 o
 -11  10  13        0.38      -33.15     81.69 o
 -10  10  13       97.52      108.36     92.01 o
  -9  10  13       12.41      -68.42     79.29 o
  -8  10  13      703.49      819.45    124.84 o
  -7  10  13       57.55       67.20     81.69 o
  -6  10  13     3808.67     3586.50    615.27 o
  -5  10  13       30.37       60.09     77.44 o
  -4  10  13     5930.52     6163.54    312.02 o
  -3  10  13        3.87      -71.54    140.46 o
  -2  10  13     5552.58     5163.14    269.50 o
  -1  10  13       10.69        5.90     82.60 o
   0  10  13     2084.46     2030.45    116.78 o
   1  10  13       19.80       28.81     50.43 o
   2  10  13      243.76      331.13     65.92 o
   3  10  13       14.33      -45.48     52.14 o
   4  10  13       18.13       16.56    131.77 o
 -11  11  13        3.39      -51.89     93.05 o
 -10  11  13      455.26      530.04    121.14 o
  -9  11  13      129.05      238.08    120.33 o
  -8  11  13      564.82      767.58    127.13 o
  -7  11  13      395.30      350.79    121.46 o
  -6  11  13      123.20      133.30    144.07 o
  -5  11  13      960.22      919.29    127.39 o
  -4  11  13       12.25      -80.97     64.46 o
  -3  11  13     1300.26     1455.16    136.71 o
  -2  11  13      861.00      955.12    117.71 o
  -1  11  13      990.11     1169.53    121.27 o
   0  11  13     1176.15     1422.29    133.51 o
   1  11  13      484.40      516.25     87.19 o
   2  11  13     1095.53     1112.57     95.75 o
   3  11  13        4.00       39.86     63.42 o
   4  11  13      984.65     1108.78    122.00 o
 -10  12  13        8.19      136.99    122.52 o
  -9  12  13      291.51      329.13    108.21 o
  -8  12  13      258.47      195.63    101.34 o
  -7  12  13      137.46       91.47     90.84 o
  -6  12  13      794.44      663.95    132.76 o
  -5  12  13        7.26       28.37     76.96 o
  -4  12  13     1331.77     1170.46    136.00 o
  -3  12  13      331.81      376.70     95.45 o
  -2  12  13      869.26      787.39    110.11 o
  -1  12  13      979.97     1039.69    124.39 o
   0  12  13      300.32      212.07     98.21 o
   1  12  13     1275.23     1254.05    198.68 o
   2  12  13       53.61      127.07     59.52 o
   3  12  13      951.10     1174.19    101.41 o
 -10  13  13       15.70      107.40    103.71 o
  -9  13  13      204.35      215.07    108.65 o
  -8  13  13       68.70       24.70     95.31 o
  -7  13  13     1187.51     1304.07    188.51 o
  -6  13  13       17.37       57.51     92.11 o
  -5  13  13     3304.23     3464.44    231.10 o
  -4  13  13       11.93       16.85     80.39 o
  -3  13  13     3751.89     3446.92    219.21 o
  -2  13  13       19.70      143.31     83.67 o
  -1  13  13     2502.77     2473.46    271.60 o
   0  13  13       31.49      -44.20     69.57 o
   1  13  13      826.92      936.35    118.63 o
   2  13  13        8.73      185.79     85.85 o
  -9  14  13      331.43      215.55    147.46 o
  -8  14  13       31.37     -169.15    112.77 o
  -7  14  13      453.20      594.84    125.37 o
  -6  14  13      412.92      359.91    106.19 o
  -5  14  13       14.14        4.39     90.35 o
  -4  14  13      384.94      438.04    102.09 o
  -3  14  13      250.66      300.83    132.48 o
  -2  14  13      546.41      677.82    133.26 o
  -1  14  13      934.44      887.05    118.52 o
   0  14  13      287.61      524.01    104.11 o
   1  14  13      948.90      993.42    124.10 o
  -8  15  13      101.17      -71.85     93.97 o
  -7  15  13      451.15      477.82    122.37 o
  -6  15  13       31.56       47.77     97.64 o
  -5  15  13      886.73      864.64    139.37 o
  -4  15  13       36.74        9.80     87.58 o
  -3  15  13     1146.11     1129.31    140.28 o
  -2  15  13      290.99      238.12    102.87 o
  -1  15  13      477.27      598.35    113.14 o
   0  15  13      509.67      778.86    171.48 o
  -6  16  13     1161.77     1254.43    163.15 o
  -5  16  13       10.29     -131.54     93.66 o
  -4  16  13     1940.83     2130.99    188.49 o
  -3  16  13        0.40      168.20     97.17 o
  -2  16  13     1594.89     1432.92    201.65 o
  -1  16  13       25.24       82.21    130.64 o
 -12   0  14      132.80      182.86    143.57 o
 -10   0  14     1531.04     1591.55    147.02 o
  -8   0  14     5280.85     5153.46    270.75 o
  -6   0  14     6527.36     5704.67    392.21 o
  -4   0  14     5476.02     5165.77    259.44 o
  -2   0  14      846.15      762.57     95.71 o
   0   0  14        7.62      -59.79     53.76 o
   2   0  14      355.77      229.07    103.72 o
   4   0  14     1698.52     1755.65    211.12 o
 -13   1  14       27.46      106.75    119.15 o
 -12   1  14      262.42      245.42    113.55 o
 -11   1  14      112.03       33.58     78.79 o
 -10   1  14       62.91       56.89     65.21 o
  -9   1  14      693.46      712.22     75.34 o
  -8   1  14       55.55       78.10     47.55 o
  -7   1  14     1255.48     1168.59     82.03 o
  -6   1  14     1725.57     1457.94     90.01 o
  -5   1  14     1229.01     1249.22     81.25 o
  -4   1  14     4735.55     4549.03    164.48 o
  -3   1  14      434.46      378.59     55.18 o
  -2   1  14     5226.29     5544.33    193.95 o
  -1   1  14       28.37       77.11     45.56 o
   0   1  14     3820.71     4020.78    179.69 o
   1   1  14       45.92       54.81     52.93 o
   2   1  14     2106.90     2313.51    156.01 o
   3   1  14      125.34       96.55     68.00 o
   4   1  14     1679.56     1949.18    255.00 o
   5   1  14      720.79      780.62    142.23 o
 -13   2  14      184.42      423.93    186.53 o
 -12   2  14       66.29      199.40    187.59 o
 -11   2  14       69.42       51.97     66.26 o
 -10   2  14      429.79      455.95     82.77 o
  -9   2  14        3.45       -1.86     61.44 o
  -8   2  14     1471.69     1241.39     86.23 o
  -7   2  14      554.83      734.89     70.35 o
  -6   2  14     1674.69     1485.86    120.03 o
  -5   2  14     2437.30     2480.68    123.81 o
  -4   2  14     2016.73     1792.14     95.04 o
  -3   2  14     4660.37     4523.31    173.35 o
  -2   2  14      280.76      297.08     53.16 o
  -1   2  14     3530.18     3453.99    140.96 o
   0   2  14       13.63        7.00     42.53 o
   1   2  14     2679.97     2729.70    142.38 o
   2   2  14      181.62      250.32     72.00 o
   3   2  14     1531.56     1538.65    134.87 o
   4   2  14      372.68      408.73    142.87 o
   5   2  14      978.20     1081.58    126.68 o
 -13   3  14       81.34     -174.94    154.17 o
 -12   3  14       14.45      -39.53     81.98 o
 -11   3  14      545.16      702.63     96.99 o
 -10   3  14        2.63      -44.56     62.27 o
  -9   3  14     2276.61     2304.70    144.34 o
  -8   3  14       23.15       -7.06     58.68 o
  -7   3  14     5264.53     5060.52    258.74 o
  -6   3  14       43.98       42.25     44.84 o
  -5   3  14     5409.78     5267.45    188.73 o
  -4   3  14        2.63        2.27     40.47 o
  -3   3  14     2704.77     2432.42    112.03 o
  -2   3  14       59.67       -1.08     41.66 o
  -1   3  14       98.72       98.47     45.72 o
   0   3  14        4.15      -21.05     45.24 o
   1   3  14      125.51      112.61     55.10 o
   2   3  14       23.40       29.38     60.28 o
   3   3  14      785.38      754.29    142.87 o
   4   3  14       90.22       77.13     90.02 o
   5   3  14     2477.42     2833.70    193.33 o
 -13   4  14      177.57       85.74     96.84 o
 -12   4  14       15.54      -87.76     77.12 o
 -11   4  14      160.18      -58.79     98.99 o
 -10   4  14       70.56      130.28     70.94 o
  -9   4  14        6.60       27.73     60.40 o
  -8   4  14      497.47      590.99     86.40 o
  -7   4  14      643.05      767.80     91.45 o
  -6   4  14      404.98      435.87     59.32 o
  -5   4  14     2592.73     2573.32    129.93 o
  -4   4  14      721.50      811.64     67.79 o
  -3   4  14     4832.46     4334.95    160.83 o
  -2   4  14       89.66       74.21     43.21 o
  -1   4  14     3797.57     3758.72    148.96 o
   0   4  14       14.79       12.43     65.11 o
   1   4  14     2402.42     2479.58    135.26 o
   2   4  14       35.18       59.53     66.40 o
   3   4  14     2114.10     1904.44    146.01 o
   4   4  14      347.52      442.92     92.53 o
   5   4  14     1411.47     1513.01    146.30 o
 -12   5  14       66.43       44.18    136.15 o
 -11   5  14      336.67      474.72    108.89 o
 -10   5  14       17.70      -62.80     80.80 o
  -9   5  14     1040.73     1027.98    102.87 o
  -8   5  14       10.02      -34.31     61.59 o
  -7   5  14     3210.88     2860.66    159.33 o
  -6   5  14      863.55      917.30     95.29 o
  -5   5  14     2170.46     1957.77    110.12 o
  -4   5  14     2744.14     2714.20    122.02 o
  -3   5  14      796.27      818.12     69.20 o
  -2   5  14     2044.84     2173.83    125.07 o
  -1   5  14       15.41      -11.56     46.38 o
   0   5  14     2202.37     2410.01    131.12 o
   1   5  14       45.73       -8.17     45.82 o
   2   5  14     1175.24     1250.87    102.35 o
   3   5  14      445.83      611.91     94.95 o
   4   5  14     1061.90     1140.50    125.93 o
 -12   6  14      223.01      170.67    102.31 o
 -11   6  14       51.05        9.77     99.20 o
 -10   6  14     1251.00     1488.69    167.59 o
  -9   6  14       26.46      -59.91     75.39 o
  -8   6  14     2820.75     2721.66    159.54 o
  -7   6  14      109.46      180.23     67.73 o
  -6   6  14     5060.55     5044.23    222.88 o
  -5   6  14      227.89      297.39     70.19 o
  -4   6  14     2684.96     2542.43    115.94 o
  -3   6  14      466.58      521.72     60.83 o
  -2   6  14      758.31      632.89     70.20 o
  -1   6  14      224.03      259.56     57.30 o
   0   6  14        2.68      -48.85     58.93 o
   1   6  14      144.08       29.72     77.18 o
   2   6  14      217.29      165.26     61.30 o
   3   6  14      179.34      189.75    118.77 o
   4   6  14     1626.77     1598.52    142.89 o
 -12   7  14      117.72      -56.67     83.29 o
 -11   7  14        7.49       36.97     90.13 o
 -10   7  14       72.50      187.08     92.19 o
  -9   7  14       88.86      -65.05     75.61 o
  -8   7  14      172.96      127.82     94.33 o
  -7   7  14      162.23      245.37     73.57 o
  -6   7  14     1320.98     1291.58    108.77 o
  -5   7  14      336.72      261.68     69.94 o
  -4   7  14     4140.98     3867.19    204.76 o
  -3   7  14       77.64      186.22     46.94 o
  -2   7  14     3572.51     3277.42    153.34 o
  -1   7  14       14.12       53.03     48.30 o
   0   7  14     2531.20     2450.38    133.82 o
   1   7  14       32.10       92.97     56.51 o
   2   7  14     1663.43     1710.70    166.77 o
   3   7  14       67.06      161.14     74.14 o
   4   7  14     1589.38     1818.42    184.41 o
 -11   8  14       14.16       15.78    139.19 o
 -10   8  14      620.56      654.47    121.96 o
  -9   8  14        6.77       -5.34     85.75 o
  -8   8  14     1517.90     1253.16    222.00 o
  -7   8  14      315.92      436.96    109.36 o
  -6   8  14     2498.79     2323.30    198.11 o
  -5   8  14     1014.30      967.99     97.91 o
  -4   8  14     1354.02     1312.45    108.46 o
  -3   8  14     1451.41     1448.03    135.44 o
  -2   8  14      351.41      282.85     91.44 o
  -1   8  14     1447.62     1476.26    101.55 o
   0   8  14        5.35       -9.34     50.05 o
   1   8  14      684.83      731.16     90.66 o
   2   8  14      105.07       87.70     58.18 o
   3   8  14      741.45      792.25    104.25 o
   4   8  14      416.76      359.43    119.69 o
 -11   9  14      464.89      461.21    122.40 o
 -10   9  14       32.51       67.59     95.64 o
  -9   9  14     1272.56     1488.42    163.94 o
  -8   9  14       16.52      -46.06    121.17 o
  -7   9  14     3003.59     3180.87    500.88 o
  -6   9  14      192.66       54.83    124.14 o
  -5   9  14     2429.69     2376.69    144.70 o
  -4   9  14      336.91      238.83    191.34 o
  -3   9  14      949.87      894.14    115.19 o
  -2   9  14      610.60      505.47    153.39 o
  -1   9  14      131.24       96.88     55.08 o
   0   9  14      229.65      173.56     57.36 o
   1   9  14       37.29       48.31     54.78 o
   2   9  14      494.38      465.70     74.93 o
   3   9  14      649.23      797.58    110.21 o
 -10  10  14       30.85      137.59    104.19 o
  -9  10  14        9.65       27.36     98.54 o
  -8  10  14        0.51      129.63     92.77 o
  -7  10  14      381.04      306.74     99.65 o
  -6  10  14        0.44       41.42     79.73 o
  -5  10  14     1559.99     1392.34    144.33 o
  -4  10  14       33.86       23.54     71.94 o
  -3  10  14     2774.36     2669.22    186.12 o
  -2  10  14       43.27      142.14     80.31 o
  -1  10  14     2377.29     2265.77    214.86 o
   0  10  14       10.47      -28.27     51.20 o
   1  10  14     1643.58     1775.12    116.38 o
   2  10  14       13.74       13.75     61.40 o
   3  10  14     1627.87     1921.59    444.92 o
 -10  11  14        0.69      -44.87     88.63 o
  -9  11  14      726.42      780.49    135.47 o
  -8  11  14      120.56      224.25    102.34 o
  -7  11  14     1620.23     1798.61    395.74 o
  -6  11  14      202.67      220.24    103.15 o
  -5  11  14     1419.96     1464.48    153.35 o
  -4  11  14      644.51      741.32    116.25 o
  -3  11  14      349.82      414.31     98.12 o
  -2  11  14      677.33      860.24    268.49 o
  -1  11  14       98.54      155.30     77.67 o
   0  11  14      523.71      613.56    100.69 o
   1  11  14        2.26      -71.53     63.91 o
   2  11  14      143.22      183.84     68.45 o
  -9  12  14        0.16      129.59    105.47 o
  -8  12  14      939.78     1156.73    154.06 o
  -7  12  14        1.80       66.92    150.35 o
  -6  12  14     1395.65     1537.13    167.94 o
  -5  12  14      342.81      319.71     99.73 o
  -4  12  14      931.38      995.96    254.50 o
  -3  12  14      543.20      591.69    262.77 o
  -2  12  14      406.76      549.14    104.58 o
  -1  12  14      635.61      686.88    111.56 o
   0  12  14       14.01       35.27     79.64 o
   1  12  14      456.89      249.81    188.01 o
  -8  13  14       71.32       70.39    104.70 o
  -7  13  14        0.32       15.94    102.05 o
  -6  13  14      535.12      479.33    117.42 o
  -5  13  14       14.32       44.82    143.36 o
  -4  13  14     1460.43     1733.85    169.60 o
  -3  13  14        9.39       29.32     83.33 o
  -2  13  14     1763.68     1735.27    158.54 o
  -1  13  14        1.33      -85.73     74.50 o
   0  13  14     1598.77     1492.15    167.95 o
  -7  14  14      152.26      241.40    112.42 o
  -6  14  14     1087.60     1241.77    234.65 o
  -5  14  14       80.07       76.53     90.24 o
  -4  14  14      731.60      871.94    132.81 o
  -3  14  14      229.01      159.21     93.14 o
  -2  14  14      208.33      160.12     92.15 o
  -1  14  14      282.00      359.60    142.87 o
  -4  15  14      309.90      312.29    110.29 o
  -3  15  14      349.36      337.26    105.13 o
 -11   0  15      377.53      628.55    191.76 o
  -9   0  15     1419.91     1606.84    304.24 o
  -7   0  15     3911.40     4192.56    233.23 o
  -5   0  15     4962.52     4596.74    244.17 o
  -3   0  15     2602.69     2330.38    213.31 o
  -1   0  15     1839.12     1830.19    147.07 o
   1   0  15     1292.16     1531.10    185.97 o
   3   0  15      216.49      220.87    107.68 o
 -12   1  15       18.94       89.63    113.66 o
 -11   1  15      891.09      780.51    146.61 o
 -10   1  15      142.88      229.73     77.65 o
  -9   1  15     1419.29     1307.83    115.77 o
  -8   1  15      428.95      529.42     67.50 o
  -7   1  15      618.11      590.87     69.00 o
  -6   1  15     1077.08     1096.32     81.73 o
  -5   1  15        5.22        6.18     48.11 o
  -4   1  15      680.70      662.71     85.01 o
  -3   1  15       52.95       25.41     45.20 o
  -2   1  15      433.06      393.10     58.07 o
  -1   1  15      636.71      687.93     69.48 o
   0   1  15      358.12      462.41     63.39 o
   1   1  15     1146.65     1217.50    120.05 o
   2   1  15      176.01      240.30     80.68 o
   3   1  15     3382.40     3393.70    208.72 o
   4   1  15        3.51      -52.84     78.14 o
 -12   2  15      257.93      283.93    123.68 o
 -11   2  15       67.31       71.61     74.18 o
 -10   2  15     1037.98     1001.94    134.27 o
  -9   2  15      531.71      521.48     88.40 o
  -8   2  15      935.19      920.45     98.86 o
  -7   2  15     1247.19     1273.15    122.28 o
  -6   2  15      258.99      262.35     54.14 o
  -5   2  15     1631.37     1606.34     93.55 o
  -4   2  15       16.69      -13.02     40.54 o
  -3   2  15      743.37      687.35     67.18 o
  -2   2  15      166.31      123.22     47.21 o
  -1   2  15      788.87      676.08     69.35 o
   0   2  15      854.04      898.10     86.88 o
   1   2  15      473.73      330.43     67.22 o
   2   2  15     1942.73     1967.61    210.13 o
   3   2  15       74.54      113.65    105.06 o
   4   2  15     3287.60     3697.00    456.29 o
 -12   3  15       86.95        7.80     92.58 o
 -11   3  15       48.95       12.94     73.73 o
 -10   3  15      796.33      924.71    107.82 o
  -9   3  15       23.26      121.75     70.85 o
  -8   3  15     2651.68     2789.42    161.03 o
  -7   3  15       45.04       98.65     63.98 o
  -6   3  15     4477.57     4282.41    244.59 o
  -5   3  15       20.00       28.99     52.24 o
  -4   3  15     2821.81     2954.94    129.54 o
  -3   3  15       42.46       25.93     46.67 o
  -2   3  15     2036.44     1944.15    103.95 o
  -1   3  15       14.01       29.90     46.69 o
   0   3  15     1411.22     1471.73    214.39 o
   1   3  15        3.17        6.05     82.86 o
   2   3  15      619.33      551.10     95.14 o
   3   3  15       78.42       93.54     77.65 o
 -12   4  15      633.76      591.03    124.28 o
 -11   4  15       98.74      148.43     93.33 o
 -10   4  15     1387.01     1476.30    127.10 o
  -9   4  15      233.02      338.03    116.11 o
  -8   4  15      985.41      872.93     99.76 o
  -7   4  15      598.14      614.25     87.83 o
  -6   4  15      326.95      235.99     67.71 o
  -5   4  15      154.36      128.19     50.05 o
  -4   4  15       48.59      -51.82     40.97 o
  -3   4  15      189.05      161.79     50.31 o
  -2   4  15      305.86      384.31     58.78 o
  -1   4  15       66.60       13.62     47.81 o
   0   4  15      923.55      853.89     86.51 o
   1   4  15       90.63       40.53     57.25 o
   2   4  15     2599.84     2704.13    178.24 o
   3   4  15       15.55       62.60     74.50 o
 -11   5  15      388.90      460.20    114.17 o
 -10   5  15      250.91      514.07    110.59 o
  -9   5  15      639.46      695.80     95.99 o
  -8   5  15     1627.74     1512.24    122.94 o
  -7   5  15      477.96      379.24     78.27 o
  -6   5  15     1942.61     1909.12    174.46 o
  -5   5  15       48.77       85.67     46.36 o
  -4   5  15     2361.45     2015.63    104.86 o
  -3   5  15       31.41      -59.38     41.78 o
  -2   5  15     1134.17     1204.41     84.68 o
  -1   5  15      621.85      704.11     79.37 o
   0   5  15      690.32      691.51     79.53 o
   1   5  15     1103.75     1114.32    116.89 o
   2   5  15      301.31      310.85     82.24 o
   3   5  15     2233.88     2432.58    338.93 o
 -11   6  15      179.63      170.36    189.50 o
 -10   6  15      186.40      -28.46     87.13 o
  -9   6  15     1439.58     1583.86    167.44 o
  -8   6  15       79.30        6.40     84.48 o
  -7   6  15     3402.23     2999.41    168.04 o
  -6   6  15       18.46       44.31     63.11 o
  -5   6  15     3893.37     3660.14    182.28 o
  -4   6  15       53.40       62.96     59.68 o
  -3   6  15     2462.46     2238.05    119.01 o
  -2   6  15       14.39       -4.83     49.72 o
  -1   6  15     1354.53     1281.36     99.28 o
   0   6  15       62.71       63.28     57.07 o
   1   6  15      759.37      908.21     91.60 o
   2   6  15      237.95      168.47    157.70 o
   3   6  15      108.24       86.63     78.53 o
 -11   7  15      832.01      850.52    139.65 o
 -10   7  15       25.30       39.57    121.32 o
  -9   7  15     1344.24     1525.82    505.89 o
  -8   7  15       96.22       74.88     89.88 o
  -7   7  15      969.11      853.70    135.15 o
  -6   7  15      126.38      147.15     69.37 o
  -5   7  15      174.97      108.26     64.68 o
  -4   7  15      201.75      162.96     68.53 o
  -3   7  15       83.90      149.70     76.26 o
  -2   7  15       88.28      129.82     55.54 o
  -1   7  15      537.82      411.43     69.44 o
   0   7  15       32.01       11.56     54.59 o
   1   7  15     2015.15     2069.69    129.72 o
   2   7  15       37.09      118.10     65.90 o
 -10   8  15      546.78      675.95    128.94 o
  -9   8  15      850.92      912.40    175.72 o
  -8   8  15      469.75      402.43    107.96 o
  -7   8  15     1575.37     1363.66    305.87 o
  -6   8  15      198.69      198.01     75.76 o
  -5   8  15     1802.13     1660.02    124.07 o
  -4   8  15       24.17       29.45     61.30 o
  -3   8  15     1241.50     1116.45    159.75 o
  -2   8  15      165.30      113.06     76.95 o
  -1   8  15      839.24      785.25     89.20 o
   0   8  15      588.13      711.42     80.84 o
   1   8  15      464.83      474.03     74.18 o
   2   8  15     1557.68     1540.14    117.06 o
 -10   9  15      331.10      417.63    124.07 o
  -9   9  15      104.30       89.53     95.98 o
  -8   9  15     1826.42     2003.22    309.47 o
  -7   9  15       63.95       -1.86     85.82 o
  -6   9  15     2109.61     1808.81    171.63 o
  -5   9  15        5.54      -48.25     60.84 o
  -4   9  15     2389.54     2244.99    176.64 o
  -3   9  15       78.01       38.26     74.21 o
  -2   9  15     1887.94     1667.95    245.88 o
  -1   9  15       65.77       95.35     72.69 o
   0   9  15      948.34      906.56     90.74 o
   1   9  15      123.16      164.80     78.33 o
  -9  10  15        1.48      109.40    131.28 o
  -8  10  15      801.88      742.68    134.87 o
  -7  10  15       43.62      191.51     97.33 o
  -6  10  15      203.94       50.74     81.82 o
  -5  10  15       91.26      220.85    107.68 o
  -4  10  15        0.58      -11.85     77.85 o
  -3  10  15      101.41       96.42     92.49 o
  -2  10  15      393.04      364.30     94.79 o
  -1  10  15       31.59      110.42     82.38 o
   0  10  15      690.17      553.67    104.26 o
   1  10  15        5.46       27.73     61.40 o
  -8  11  15      729.84      930.19    252.24 o
  -7  11  15      334.60      438.47    118.04 o
  -6  11  15     1330.11     1444.06    161.38 o
  -5  11  15       32.81      178.09     92.77 o
  -4  11  15     1317.90     1256.46    176.14 o
  -3  11  15        9.40       63.75    101.39 o
  -2  11  15      785.42      841.12    118.08 o
  -1  11  15      212.08      223.13     86.51 o
   0  11  15      525.89      442.26    179.54 o
  -7  12  15      910.01     1135.68    236.41 o
  -6  12  15       19.52      -41.32     90.91 o
  -5  12  15     1446.80     1548.03    282.34 o
  -4  12  15        3.46      -55.02     82.60 o
  -3  12  15     1211.98     1175.37    142.97 o
  -2  12  15       26.47      -29.28     75.79 o
  -1  12  15      567.02      513.38    122.23 o
  -6  13  15        9.98       32.82     93.23 o
  -5  13  15       83.57       72.92     96.51 o
  -4  13  15        0.22     -110.17     87.65 o
  -3  13  15       30.40       19.86     82.52 o
 -10   0  16       36.37       21.48    129.72 o
  -8   0  16       46.70      102.61     76.58 o
  -6   0  16      156.20      214.51     78.98 o
  -4   0  16      665.72      527.51     93.70 o
  -2   0  16     2055.30     1999.23    161.66 o
   0   0  16     3942.69     4050.13    237.37 o
   2   0  16     3643.58     3413.51    296.05 o
 -11   1  16       52.95       -7.78    104.42 o
 -10   1  16     1364.22     1311.09    123.99 o
  -9   1  16        7.32       -5.77     66.68 o
  -8   1  16     2047.07     1961.49    148.81 o
  -7   1  16       32.90       27.15     52.28 o
  -6   1  16     1323.17     1263.45    100.23 o
  -5   1  16       43.92       28.50     51.61 o
  -4   1  16     1330.83     1291.95     87.31 o
  -3   1  16      254.57      226.94     54.95 o
  -2   1  16      136.39       44.44     47.43 o
  -1   1  16      806.73      848.94     78.74 o
   0   1  16        2.59        6.44     57.58 o
   1   1  16      954.38      786.64    109.93 o
   2   1  16      933.81     1119.15    123.52 o
 -11   2  16     1099.11      947.08    155.18 o
 -10   2  16       10.68       96.53     75.31 o
  -9   2  16     1434.48     1373.93    149.71 o
  -8   2  16       42.13       58.94     67.85 o
  -7   2  16     1751.98     1552.66     99.84 o
  -6   2  16      150.90       46.60     47.43 o
  -5   2  16      952.28      872.58     76.73 o
  -4   2  16      203.79      219.19     82.75 o
  -3   2  16      364.92      322.19     57.51 o
  -2   2  16      580.25      605.08     68.04 o
  -1   2  16       85.64       88.91     57.35 o
   0   2  16     1280.87     1075.87    100.44 o
   1   2  16      267.91      212.98     79.49 o
   2   2  16     1262.87     1218.92    132.93 o
 -11   3  16      185.42       92.46     84.81 o
 -10   3  16       23.57       55.70     85.99 o
  -9   3  16        1.73      -35.22     68.09 o
  -8   3  16       67.55      109.84     68.27 o
  -7   3  16      133.76      109.87     67.17 o
  -6   3  16       10.99      -38.82     46.34 o
  -5   3  16      639.55      778.25     87.96 o
  -4   3  16       66.70       97.78     48.73 o
  -3   3  16     1150.69     1263.38     88.02 o
  -2   3  16      128.79      123.86     52.67 o
  -1   3  16     3086.53     3000.31    241.15 o
   0   3  16        0.22       -5.49     55.07 o
   1   3  16     3812.63     3614.45    299.30 o
   2   3  16        4.49      -92.45     71.97 o
 -11   4  16     1115.62     1202.33    232.17 o
 -10   4  16       22.67      -39.05     70.23 o
  -9   4  16     1649.16     1547.23    130.71 o
  -8   4  16        0.64      -42.05     65.96 o
  -7   4  16     1876.66     1510.41    123.90 o
  -6   4  16       18.49      -20.91     60.33 o
  -5   4  16     1191.34     1027.00    106.71 o
  -4   4  16      258.92      239.39     75.83 o
  -3   4  16      557.55      497.48     65.98 o
  -2   4  16      268.46      269.27     58.64 o
  -1   4  16      112.29      109.47     62.79 o
   0   4  16      446.06      530.08    113.22 o
   1   4  16      177.72      158.14     66.48 o
   2   4  16      233.02      416.17     90.82 o
 -10   5  16      935.24     1352.09    158.66 o
  -9   5  16        8.27      -42.78     70.95 o
  -8   5  16     1229.11     1466.18    197.39 o
  -7   5  16       39.61        5.07     65.35 o
  -6   5  16      780.73      609.06     90.90 o
  -5   5  16       68.57       29.88     80.92 o
  -4   5  16      376.16      396.23     62.32 o
  -3   5  16      727.32      638.51     70.03 o
  -2   5  16       32.02      129.18     58.95 o
  -1   5  16      959.49      988.61     93.23 o
   0   5  16        9.18      -11.14     54.72 o
   1   5  16     2098.10     2203.19    313.39 o
 -10   6  16      110.75      -84.67     93.97 o
  -9   6  16      132.67      189.27    100.15 o
  -8   6  16        5.08      -46.30     68.59 o
  -7   6  16       73.64      109.70     74.83 o
  -6   6  16      187.27      220.14     77.45 o
  -5   6  16       65.04       20.93     66.73 o
  -4   6  16      743.28      523.17     87.17 o
  -3   6  16      146.72       86.93     50.40 o
  -2   6  16     1717.74     1755.79    117.54 o
  -1   6  16       82.64      123.93     61.31 o
   0   6  16     3063.09     3368.46    171.43 o
   1   6  16       12.76      -14.52     64.78 o
  -9   7  16        2.39      -52.52     97.29 o
  -8   7  16     1869.43     1787.42    176.49 o
  -7   7  16        0.59      -84.38     65.52 o
  -6   7  16     1116.05     1136.91    112.71 o
  -5   7  16       86.19       97.53     78.53 o
  -4   7  16      564.42      594.09    153.28 o
  -3   7  16       90.35      206.47     87.79 o
  -2   7  16      402.45      481.25     73.90 o
  -1   7  16       95.82       72.35     58.84 o
   0   7  16       16.69       26.69     60.25 o
  -9   8  16      436.61      566.64    125.25 o
  -8   8  16       22.50      -31.46     85.02 o
  -7   8  16      678.64      918.12    176.21 o
  -6   8  16      171.45      297.30     97.58 o
  -5   8  16      584.40      552.34     89.13 o
  -4   8  16      335.71      355.54     99.85 o
  -3   8  16      115.84       56.65     84.90 o
  -2   8  16      775.73      875.49    119.87 o
  -1   8  16        9.81       31.60     56.83 o
   0   8  16     1570.30     2012.54    143.03 o
  -8   9  16      108.97       98.37    103.50 o
  -7   9  16       22.37     -117.63     88.64 o
  -6   9  16      119.50       90.68     97.70 o
  -5   9  16      437.07      488.67    108.62 o
  -4   9  16       32.32        3.27     82.74 o
  -3   9  16      784.41      873.27    150.71 o
  -2   9  16      116.09      178.61    113.97 o
  -1   9  16     1500.06     1398.88    146.27 o
  -7  10  16     1141.23      878.06    138.53 o
  -6  10  16        0.39       -5.92     89.03 o
  -5  10  16      823.28      802.11    129.52 o
  -4  10  16        5.18      -40.59     79.39 o
  -3  10  16      360.13      353.18     99.26 o
  -2  10  16       16.74      153.35     88.44 o
  -5  11  16      263.48      349.61    106.49 o
  -4  11  16      112.86       87.97     99.18 o
  -9   0  17      835.81      513.38    183.28 o
  -7   0  17      602.40      611.07    104.72 o
  -5   0  17        5.58       -2.49     78.22 o
  -3   0  17      224.75      272.81     85.35 o
  -1   0  17     1356.89     1283.21    188.86 o
  -9   1  17      405.93      334.71     87.93 o
  -8   1  17      134.98       89.73     72.20 o
  -7   1  17      593.20      536.96     72.18 o
  -6   1  17       19.77      -50.05     49.15 o
  -5   1  17     1493.64     1513.80    108.08 o
  -4   1  17        0.18      -27.50     49.97 o
  -3   1  17     1205.25     1269.72    181.98 o
  -2   1  17      266.57      262.98     61.49 o
  -1   1  17     1826.32     1813.51    111.45 o
   0   1  17      454.82      494.58    107.54 o
  -9   2  17      259.51      274.57    118.07 o
  -8   2  17      446.20      507.84     91.68 o
  -7   2  17      212.48      250.63    124.42 o
  -6   2  17      840.28      954.32     83.48 o
  -5   2  17       14.77        9.60     50.30 o
  -4   2  17     1069.02     1019.08     84.26 o
  -3   2  17       48.64       39.54     53.29 o
  -2   2  17     1970.40     1824.60    110.43 o
  -1   2  17      538.49      627.10     85.44 o
   0   2  17      836.80      928.79    102.10 o
  -9   3  17       11.95      -98.81     70.87 o
  -8   3  17      606.94      693.96     98.78 o
  -7   3  17        9.72        1.33     66.57 o
  -6   3  17      206.81      180.58     72.29 o
  -5   3  17        5.44       36.92     77.61 o
  -4   3  17       41.60       47.39     63.86 o
  -3   3  17       49.32       50.02     51.58 o
  -2   3  17      762.06      807.70     81.01 o
  -1   3  17       34.69       10.59     65.72 o
   0   3  17     2036.75     1981.65    136.21 o
  -9   4  17      111.65      144.00     82.29 o
  -8   4  17      438.05      302.39     98.66 o
  -7   4  17       48.07      -78.76     65.70 o
  -6   4  17      940.01      976.80    107.87 o
  -5   4  17        0.71       -9.16     68.03 o
  -4   4  17     1352.72     1279.18     98.24 o
  -3   4  17      145.37      143.65     56.38 o
  -2   4  17     2208.50     2314.76    139.19 o
  -1   4  17      137.62       97.67     66.01 o
  -8   5  17      177.31      182.12     81.69 o
  -7   5  17      302.07      222.78     82.60 o
  -6   5  17       50.13       94.82     73.54 o
  -5   5  17      844.88      899.09    113.00 o
  -4   5  17        2.14       -6.14     66.14 o
  -3   5  17     1119.60     1148.04     89.79 o
  -2   5  17       78.52       56.14     62.28 o
  -1   5  17     1123.33     1196.37    128.99 o
  -8   6  17        2.54       13.13     87.29 o
  -7   6  17      130.99      137.84     80.13 o
  -6   6  17       29.05       50.01     72.93 o
  -5   6  17        7.04      -25.63     79.42 o
  -4   6  17      101.55      121.08     73.74 o
  -3   6  17      112.38      155.59    219.67 o
  -2   6  17      163.40       17.84     61.69 o
  -7   7  17      393.17      419.87    112.80 o
  -6   7  17        0.14       49.47     72.90 o
  -5   7  17      735.50      773.87    103.86 o
  -4   7  17        7.18       30.50     82.56 o
  -3   7  17     1818.88     1488.77    154.00 o
  -2   7  17      114.78      310.78    101.16 o
  -6   8  17      241.91      278.33    104.34 o
  -5   8  17       25.66       11.47     85.28 o
  -4   8  17      283.94      254.57     93.07 o
  -6   0  18      513.71      480.29    102.88 o
  -4   0  18      820.75      678.45    157.42 o
  -6   1  18      112.33       76.17     60.55 o
  -5   1  18      178.99       81.23     58.44 o
  -4   1  18      915.54      830.52     85.48 o
  -6   2  18      153.74      105.94     74.01 o
  -5   2  18      265.00      371.61     69.63 o
  -4   2  18      404.38      506.27     73.23 o
  -5   3  18      986.32      890.30    161.13 o
 
